# Supplementary material for: Site-selective protonation enables efficient carbon monoxide electroreduction to acetate
Source: Nat Commun. 2024 Jan 19;15:616. doi: 10.1038/s41467-024-44727-z (PMC10798983; doi:10.1038/s41467-024-44727-z)
Supplement: Supplementary file 5 — Source Data [file 41467_2024_44727_MOESM5_ESM.xlsx]

## Sheet: Figure 2
	Figure 2d	Element	ΔGH (eV)			Figure 2e	Intermediate	Reaction energy (eV)
		Cu-Co	-0.40066				Cd-Cu CH2CO*	-0.0235
		Cu-Ni	-0.40444				Cd-Cu OCCH*	0.4584
		Cu-Pd	-0.24339				Cu CH2CO*	0.02
		Cu-Pt	-0.25009				Cu OCCH*	0.342
		Cu	-0.0931
		Cu-Ag	0.06054
		Cu-Zn	0.12585
		Cu-Au	0.1608
		Cu-Cd	0.2041

## Sheet: Figure 3
Figure 3e	Top figure	Intensity (a.u.)	Down figure	Intensity (a.u.)		Figure 3f	R (Å)	Cd-Cu	Fitting curve	Fitting window	Cd foil		Figure 3h	Photon energy (eV)	Cd-Cu@150 mA cm-2	Cu foil	OCP		Figure 3i	R (Å)	Cu foil	Cd-Cu@150 mA cm-2	OCP
	0	2214798	0	2232164			0	0.01402	0.03144	0	-1.32148			8959	-0.14589	-0.4082	0.2092			0	0.01729	0.04652	0.05197
	0.01283	2221001	0.01283	2264861			0.03068	0.01482	0.03121	0	-1.3222			8961	-0.14569	-0.4074	0.20966			0.03068	0.01782	0.04557	0.04929
	0.02567	2244053	0.02567	2299276			0.06136	0.01684	0.03047	0	-1.32426			8963	-0.14472	-0.40653	0.21041			0.06136	0.01906	0.04297	0.04154
	0.0385	2236360	0.0385	2308444			0.09204	0.01931	0.02914	0	-1.3274			8965	-0.14399	-0.40517	0.21105			0.09204	0.02027	0.0394	0.02978
	0.05133	2240972	0.05133	2320845			0.12272	0.02159	0.02704	0	-1.33119			8967	-0.14286	-0.40366	0.21215			0.12272	0.02074	0.03612	0.01716
	0.06417	2294149	0.06417	2304042			0.1534	0.02325	0.02404	0	-1.33497			8969	-0.14163	-0.40182	0.21328			0.1534	0.02003	0.03473	0.01678
	0.077	2354400	0.077	2310165			0.18408	0.02401	0.01998	0	-1.33794			8971	-0.13996	-0.399	0.21474			0.18408	0.01799	0.03639	0.03179
	0.08983	2367863	0.08983	2310469			0.21476	0.02372	0.01477	0	-1.33926			8973	-0.1369	-0.39491	0.21706			0.21476	0.01486	0.04078	0.049
	0.10267	2356651	0.10267	2294380			0.24544	0.02238	0.00838	0	-1.33836			8973.45	-0.13578	-0.39303	0.21777			0.24544	0.01154	0.04643	0.0643
	0.1155	2308597	0.1155	2278602			0.27612	0.02014	0.000895668	0	-1.33518			8973.9	-0.1348	-0.39183	0.21848			0.27612	0.01027	0.05177	0.07578
	0.12833	2292776	0.12833	2268616			0.3068	0.01737	0.00766	0	-1.33022			8974.35	-0.13419	-0.39055	0.21924			0.3068	0.01299	0.05554	0.08217
	0.14116	2256821	0.14116	2236355			0.33748	0.01487	0.01694	0	-1.32429			8974.8	-0.13284	-0.38898	0.21997			0.33748	0.01808	0.05689	0.08279
	0.154	2223292	0.154	2219953			0.36816	0.01401	0.02667	0	-1.31828			8975.25	-0.13182	-0.38679	0.22053			0.36816	0.02347	0.05539	0.07766
	0.16683	2211006	0.16683	2230251			0.39884	0.01583	0.03647	0	-1.31298			8975.7	-0.13011	-0.38501	0.22149			0.39884	0.028	0.05109	0.06799
	0.17966	2207994	0.17966	2238142			0.42951	0.01984	0.04589	0	-1.30905			8976.15	-0.12898	-0.38219	0.2223			0.42951	0.03097	0.04479	0.05714
	0.1925	2227830	0.1925	2272904			0.46019	0.02481	0.05446	0	-1.30696			8976.6	-0.12659	-0.3789	0.2233			0.46019	0.03193	0.03861	0.05234
	0.20533	2245966	0.20533	2306621			0.49087	0.02977	0.06169	0	-1.30703			8977.05	-0.12429	-0.37612	0.22462			0.49087	0.03063	0.03664	0.06121
	0.21816	2258957	0.21816	2299636			0.52155	0.03405	0.06711	0	-1.30932			8977.5	-0.12183	-0.37054	0.22605			0.52155	0.02707	0.04255	0.08165
	0.231	2276243	0.231	2323031			0.55223	0.03715	0.07029	0	-1.31359			8977.95	-0.11925	-0.36565	0.22781			0.55223	0.02145	0.0551	0.10669
	0.24383	2285468	0.24383	2339594			0.58291	0.03871	0.07091	0	-1.31908			8978.4	-0.11492	-0.35766	0.22957			0.58291	0.01438	0.07065	0.13125
	0.25666	2303179	0.25666	2329995			0.61359	0.03845	0.06879	0	-1.32425			8978.85	-0.11021	-0.34632	0.232			0.61359	0.00787	0.08633	0.15191
	0.2695	2316391	0.2695	2332366			0.64427	0.03624	0.06391	0	-1.32658			8979.3	-0.10258	-0.33245	0.2345			0.64427	0.00967	0.10009	0.16624
	0.28233	2311812	0.28233	2311726			0.67495	0.03218	0.05662	0	-1.32307			8979.75	-0.09099	-0.31261	0.23783			0.67495	0.01816	0.11037	0.17262
	0.29516	2293265	0.29516	2294470			0.70563	0.02676	0.04783	0	-1.31198			8980.2	-0.07662	-0.2813	0.241			0.70563	0.02747	0.11599	0.17049
	0.308	2284165	0.308	2268128			0.73631	0.02147	0.03975	0	-1.29379			8980.65	-0.05094	-0.24666	0.24389			0.73631	0.0363	0.11607	0.16083
	0.32083	2258643	0.32083	2236660			0.76699	0.02004	0.0368	0	-1.27029			8981.1	-0.02328	-0.20322	0.24818			0.76699	0.04426	0.11019	0.1473
	0.33366	2228005	0.33366	2231042			0.79767	0.02598	0.04317	0	-1.24332			8981.55	0.01726	-0.14669	0.25244			0.79767	0.05136	0.0984	0.1379
	0.34649	2217699	0.34649	2229909			0.82835	0.03747	0.05745	0	-1.21446			8982	0.06178	-0.09185	0.2575			0.82835	0.05794	0.08157	0.14447
	0.35933	2227023	0.35933	2229478			0.85903	0.05175	0.07586	0	-1.18505			8982.45	0.11341	-0.03243	0.26342			0.85903	0.06457	0.0621	0.17404
	0.37216	2250574	0.37216	2258086			0.88971	0.06732	0.09589	0	-1.15628			8982.9	0.15364	0.02303	0.27077			0.88971	0.0719	0.04694	0.22268
	0.38499	2287722	0.38499	2285724			0.92039	0.08333	0.11599	0	-1.12928			8983.35	0.20088	0.05878	0.28055			0.92039	0.08041	0.05023	0.28234
	0.39783	2286421	0.39783	2300026			0.95107	0.09912	0.13511	0	-1.10509			8983.8	0.24464	0.0884	0.29313			0.95107	0.09019	0.07328	0.3462
	0.41066	2286833	0.41066	2292448			0.98175	0.11417	0.15244	0	-1.08467			8984.25	0.27079	0.1114	0.31016			0.98175	0.10086	0.10423	0.40907
	0.42349	2306086	0.42349	2326425			1.01243	0.12805	0.16735	0.9589	-1.06891			8984.7	0.29087	0.12135	0.33062			1.01243	0.11173	0.13644	0.46694
	0.43633	2319224	0.43633	2333608			1.04311	0.14042	0.17943	0.9589	-1.05859			8985.15	0.30188	0.13004	0.35469			1.04311	0.12184	0.16656	0.51689
	0.44916	2322001	0.44916	2323856			1.07379	0.15104	0.18839	0.9589	-1.05435			8985.6	0.30408	0.13403	0.38969			1.07379	0.13022	0.19231	0.55713
	0.46199	2322577	0.46199	2305884			1.10447	0.15977	0.19418	0.9589	-1.05666			8986.05	0.30666	0.13815	0.4254			1.10447	0.13591	0.2119	0.58732
	0.47483	2307160	0.47483	2281991			1.13515	0.16657	0.19688	0.9589	-1.06583			8986.5	0.31051	0.14064	0.46534			1.13515	0.13808	0.22396	0.60883
	0.48766	2273333	0.48766	2256953			1.16583	0.17151	0.19677	0.9589	-1.08195			8986.95	0.31327	0.14768	0.50451			1.16583	0.13613	0.22751	0.62494
	0.50049	2244380	0.50049	2246737			1.19651	0.17471	0.19424	0.9589	-1.10492			8987.4	0.3227	0.16359	0.54648			1.19651	0.12971	0.22205	0.64082
	0.51333	2237941	0.51333	2230352			1.22718	0.17639	0.1898	0.9589	-1.13437			8987.85	0.33187	0.17584	0.58658			1.22718	0.1189	0.20771	0.6628
	0.52616	2242335	0.52616	2245569			1.25786	0.17679	0.18404	0.9589	-1.16972			8988.3	0.34563	0.19459	0.61595			1.25786	0.10447	0.18558	0.69693
	0.53899	2242048	0.53899	2269725			1.28854	0.17621	0.17754	0.9589	-1.21012			8988.75	0.3646	0.21219	0.64686			1.28854	0.08855	0.15847	0.747
	0.55182	2232946	0.55182	2270245			1.31922	0.17493	0.17089	0.9589	-1.25438			8989.2	0.3793	0.2293	0.67172			1.31922	0.07619	0.13294	0.81321
	0.56466	2243234	0.56466	2281759			1.3499	0.17326	0.16462	0.9589	-1.30063			8989.65	0.39898	0.24993	0.68912			1.3499	0.07606	0.12214	0.89221
	0.57749	2289181	0.57749	2310840			1.38058	0.17148	0.15921	0.9589	-1.34427			8990.1	0.42094	0.26813	0.70822			1.38058	0.09347	0.13982	0.97815
	0.59032	2328480	0.59032	2330695			1.41126	0.16989	0.15502	0.9589	-1.36164			8990.55	0.44216	0.28872	0.73088			1.41126	0.12413	0.18358	1.06411
	0.60316	2316375	0.60316	2317725			1.44194	0.16876	0.15237	0.9589	-1.32942			8991	0.46901	0.31208	0.75712			1.44194	0.16172	0.24184	1.14305
	0.61599	2342622	0.61599	2333242			1.47262	0.16835	0.15148	0.9589	-1.28566			8991.45	0.49179	0.33538	0.78617			1.47262	0.20186	0.30586	1.20851
	0.62882	2324719	0.62882	2330561			1.5033	0.16887	0.15248	0.9589	-1.24295			8991.9	0.51847	0.36108	0.82357			1.5033	0.2414	0.36982	1.25496
	0.64166	2307674	0.64166	2332826			1.53398	0.17051	0.15539	0.9589	-1.20434			8992.35	0.54894	0.39189	0.87091			1.53398	0.27771	0.42923	1.27807
	0.65449	2295239	0.65449	2295483			1.56466	0.17338	0.16013	0.9589	-1.17145			8992.8	0.58306	0.4165	0.91474			1.56466	0.3086	0.4801	1.27485
	0.66732	2267890	0.66732	2259823			1.59534	0.17757	0.16654	0.9589	-1.14536			8993.25	0.61525	0.44754	0.96644			1.59534	0.33254	0.51888	1.24378
	0.68016	2233156	0.68016	2257945			1.62602	0.18318	0.17446	0.9589	-1.12677			8993.7	0.64929	0.4769	1.01781			1.62602	0.34929	0.54257	1.18481
	0.69299	2218728	0.69299	2242575			1.6567	0.19038	0.18381	0.9589	-1.11595			8994.15	0.6831	0.50279	1.06681			1.6567	0.36092	0.54911	1.09937
	0.70582	2227195	0.70582	2254077			1.68738	0.19951	0.19476	0.9589	-1.11274			8994.6	0.71468	0.51291	1.10971			1.68738	0.37331	0.53803	0.99031
	0.71866	2246524	0.71866	2256714			1.71806	0.21114	0.20779	0.9589	-1.11639			8995.05	0.73978	0.53387	1.14957			1.71806	0.39717	0.51171	0.86173
	0.73149	2249244	0.73149	2260193			1.74874	0.22608	0.2237	0.9589	-1.12546			8995.5	0.77251	0.55605	1.18177			1.74874	0.44634	0.47761	0.71883
	0.74432	2288323	0.74432	2271300			1.77942	0.24529	0.2436	0.9589	-1.13767			8995.95	0.78864	0.56828	1.21977			1.77942	0.53225	0.45167	0.56775
	0.75715	2296752	0.75715	2287873			1.8101	0.26972	0.26869	0.9589	-1.14979			8996.4	0.80374	0.5682	1.2459			1.8101	0.65915	0.45921	0.4155
	0.76999	2312612	0.76999	2309136			1.84078	0.30014	0.29995	0.9589	-1.1578			8996.85	0.81174	0.56934	1.27349			1.84078	0.825	0.52336	0.27069
	0.78282	2336487	0.78282	2329032			1.87146	0.33692	0.33796	0.9589	-1.15774			8997.3	0.82343	0.56962	1.29176			1.87146	1.02465	0.64744	0.14852
	0.79565	2312084	0.79565	2345081			1.90214	0.37998	0.3827	0.9589	-1.14722			8997.75	0.82461	0.5672	1.31523			1.90214	1.25177	0.8185	0.1007
	0.80849	2299442	0.80849	2335830			1.93282	0.42879	0.43357	0.9589	-1.12659			8998.2	0.82043	0.56807	1.33324			1.93282	1.49942	1.02098	0.15561
	0.82132	2290738	0.82132	2304076			1.9635	0.48236	0.48946	0.9589	-1.09861			8998.65	0.81673	0.56397	1.35317			1.9635	1.76005	1.24175	0.22233
	0.83415	2288232	0.83415	2290742			1.99418	0.53938	0.54881	0.9589	-1.0671			8999.1	0.8075	0.55338	1.36764			1.99418	2.02562	1.46974	0.269
	0.84699	2243125	0.84699	2270046			2.02485	0.59825	0.60981	0.9589	-1.03588			8999.55	0.79957	0.54589	1.38476			2.02485	2.28768	1.6951	0.289
	0.85982	2236727	0.85982	2231091			2.05553	0.65718	0.67044	0.9589	-1.00833			9000	0.79049	0.53808	1.39193			2.05553	2.5376	1.90881	0.28085
	0.87265	2234774	0.87265	2230617			2.08621	0.71424	0.72856	0.9589	-0.98722			9000.45	0.78124	0.53303	1.39735			2.08621	2.76686	2.1026	0.24541
	0.88549	2243145	0.88549	2245053			2.11689	0.76748	0.78206	0.9589	-0.97482			9000.9	0.77956	0.52768	1.40125			2.11689	2.96737	2.26912	0.18515
	0.89832	2257468	0.89832	2263622			2.14757	0.81493	0.82891	0.9589	-0.97282			9001.35	0.77346	0.52549	1.39632			2.14757	3.13186	2.4021	0.10394
	0.91115	2274991	0.91115	2288665			2.17825	0.85477	0.86724	0.9589	-0.98241			9001.8	0.76714	0.5308	1.39448			2.17825	3.25413	2.49662	0.01176
	0.92399	2292120	0.92399	2319806			2.20893	0.88533	0.89545	0.9589	-1.00418			9002.25	0.77022	0.53683	1.38462			2.20893	3.32942	2.54928	0.10347
	0.93682	2298101	0.93682	2345680			2.23961	0.90519	0.91226	0.9589	-1.03806			9002.7	0.77579	0.54342	1.37322			2.23961	3.35462	2.55836	0.21673
	0.94965	2339493	0.94965	2378121			2.27029	0.91324	0.91677	0.9589	-1.08314			9003.15	0.7796	0.54476	1.36211			2.27029	3.32842	2.5239	0.32904
	0.96248	2335120	0.96248	2358855			2.30097	0.90873	0.90848	0.9589	-1.13706			9003.6	0.78988	0.5467	1.34748			2.30097	3.25142	2.44765	0.43443
	0.97532	2317590	0.97532	2343626			2.33165	0.8913	0.88736	0.9589	-1.19447			9004.05	0.80197	0.55783	1.33213			2.33165	3.12611	2.33303	0.52753
	0.98815	2328535	0.98815	2297262			2.36233	0.86103	0.85382	0.9589	-1.24172			9004.5	0.81134	0.56095	1.3167			2.36233	2.95675	2.18496	0.60379
	1.00098	2327670	1.00098	2291332			2.39301	0.81842	0.80868	0.9589	-1.24978			9004.95	0.82555	0.56184	1.30325			2.39301	2.74922	2.00956	0.65964
	1.01382	2314660	1.01382	2269183			2.42369	0.76437	0.75319	0.9589	-1.20292			9005.4	0.83076	0.56452	1.28334			2.42369	2.5107	1.81394	0.6927
	1.02665	2277654	1.02665	2273166			2.45437	0.70019	0.6889	0.9589	-1.12352			9005.85	0.83878	0.56565	1.2712			2.45437	2.24937	1.60577	0.70193
	1.03948	2262145	1.03948	2261853			2.48505	0.62754	0.6177	0.9589	-1.03117			9006.3	0.84502	0.56739	1.25307			2.48505	1.97403	1.39299	0.68765
	1.05232	2233796	1.05232	2266335			2.51573	0.54838	0.54163	0.9589	-0.93508			9006.75	0.84642	0.56918	1.2424			2.51573	1.69369	1.18345	0.65161
	1.06515	2239121	1.06515	2257627			2.54641	0.46491	0.4629	0.9589	-0.84036			9007.2	0.84377	0.56827	1.22588			2.54641	1.41717	0.98455	0.59705
	1.07798	2266060	1.07798	2313163			2.57709	0.37954	0.38373	0.9589	-0.75062			9007.65	0.84198	0.56491	1.21595			2.57709	1.1528	0.80301	0.52877
	1.09082	2274629	1.09082	2315552			2.60777	0.29489	0.30634	0.9589	-0.66874			9008.1	0.83333	0.55099	1.20363			2.60777	0.9082	0.64455	0.45345
			1.10365	2324700			2.63845	0.214	0.2329	0.9589	-0.59715			9008.55	0.82214	0.54555	1.1976			2.63845	0.69018	0.51362	0.38036
			1.11648	2329308			2.66913	0.14131	0.16555	0.9589	-0.53781			9009	0.81409	0.54346	1.18601			2.66913	0.50521	0.41272	0.32207
			1.12932	2351256			2.69981	0.08712	0.10691	0.9589	-0.49229			9009.45	0.80401	0.53205	1.18226			2.69981	0.36043	0.3413	0.2927
			1.14215	2320401			2.73049	0.07664	0.06219	0.9589	-0.46171			9009.9	0.79413	0.52702	1.17432			2.73049	0.26486	0.29474	0.29854
			1.15498	2277414			2.76117	0.10751	0.04602	0.9589	-0.44671			9010.35	0.78679	0.51594	1.17063			2.76117	0.22462	0.26519	0.33036
			1.16782	2257683			2.79185	0.14616	0.06126	0.9589	-0.44749			9010.8	0.77726	0.51746	1.1679			2.79185	0.22734	0.24458	0.372
			1.18065	2257142			2.82252	0.17997	0.0822	0.9589	-0.46377			9011.25	0.76621	0.50393	1.16702			2.82252	0.24759	0.22736	0.41082
			1.19348	2242179			2.8532	0.20593	0.09832	0.9589	-0.49483			9011.7	0.75995	0.49745	1.1659			2.8532	0.26909	0.211	0.43931
			1.20631	2240481			2.88388	0.22366	0.10774	0.9589	-0.53951			9012.15	0.75778	0.4926	1.17047			2.88388	0.28669	0.19484	0.45358
			1.21915	2266833			2.91456	0.23388	0.11061	0.9589	-0.59629			9012.6	0.74782	0.48695	1.17021			2.91456	0.30038	0.17869	0.45222
			1.23198	2309657			2.94524	0.23802	0.10778	0.9589	-0.66327			9013.05	0.74298	0.4902	1.17308			2.94524	0.31156	0.16195	0.43557
			1.24481	2325437			2.97592	0.23798	0.10042	0.9589	-0.7383			9013.5	0.73765	0.48683	1.17537			2.97592	0.32152	0.14339	0.40538
			1.25765	2323142			3.0066	0.23598	0.08987	0	-0.81893			9013.95	0.73027	0.48853	1.1761			3.0066	0.33106	0.12193	0.36461
			1.27048	2329819			3.03728	0.23428	0.07756	0	-0.9025			9014.4	0.73189	0.4834	1.1807			3.03728	0.34064	0.09833	0.31746
			1.28331	2326068			3.06796	0.23473	0.06496	0	-0.98606			9014.85	0.73018	0.48319	1.18223			3.06796	0.35088	0.07941	0.26951
			1.29615	2313305			3.09864	0.23837	0.05353	0	-1.06625			9015.3	0.72644	0.48189	1.18107			3.09864	0.36285	0.08288	0.22805
			1.30898	2291626			3.12932	0.24523	0.04457	0	-1.13885			9015.75	0.72692	0.47802	1.17705			3.12932	0.37794	0.11758	0.20154
			1.32181	2266320			3.16	0.25436	0.03888	0	-1.19794			9016.2	0.72932	0.47835	1.18064			3.16	0.39744	0.17152	0.19579
			1.33465	2245206			3.19068	0.26427	0.03622	0	-1.23538			9016.65	0.7317	0.48258	1.17834			3.19068	0.42193	0.23449	0.20838
							3.22136	0.27333	0.03531	0	-1.24498			9017.1	0.73341	0.48118	1.17394			3.22136	0.45079	0.30065	0.23042
							3.25204	0.28008	0.03476	0	-1.23193			9017.55	0.73886	0.4843	1.1723			3.25204	0.48221	0.36573	0.25332
							3.28272	0.28338	0.03371	0	-1.20921			9018	0.7419	0.48743	1.17004			3.28272	0.51352	0.42612	0.27155
							3.3134	0.2825	0.03199	0	-1.18663			9018.45	0.74177	0.49724	1.166			3.3134	0.54178	0.47875	0.28218
							3.34408	0.27712	0.03002	0	-1.1691			9019	0.74772	0.50191	1.16249			3.34408	0.56425	0.52115	0.28406
							3.37476	0.26725	0.0286	0	-1.1587			9020.24	0.76372	0.5053	1.15408			3.37476	0.57875	0.55156	0.27725
							3.40544	0.25324	0.02854	0	-1.15598			9021.51	0.7751	0.52147	1.13969			3.40544	0.58398	0.56903	0.26264
							3.43612	0.2357	0.03017	0	-1.16064			9022.79	0.801	0.53727	1.12385			3.43612	0.57961	0.57348	0.24176
							3.4668	0.21544	0.03302	0	-1.17181			9024.09	0.81597	0.54944	1.10578			3.4668	0.56634	0.56565	0.21654
							3.49748	0.19343	0.03624	0	-1.18821			9025.41	0.83493	0.55437	1.08775			3.49748	0.54578	0.54707	0.18925
							3.52816	0.17071	0.03901	0	-1.20819			9026.75	0.85447	0.56608	1.07068			3.52816	0.52033	0.5199	0.16231
							3.55884	0.14836	0.04068	0	-1.22978			9028.11	0.86985	0.56813	1.05619			3.55884	0.49283	0.48681	0.13822
							3.58952	0.12739	0.04085	0	-1.25064			9029.49	0.86625	0.57044	1.05157			3.58952	0.46628	0.4508	0.11921
							3.62019	0.1087	0.03934	0	-1.26818			9030.88	0.86432	0.5613	1.05366			3.62019	0.44333	0.41494	0.10667
							3.65087	0.09292	0.03613	0	-1.27988			9032.3	0.84982	0.5494	1.05814			3.65087	0.42611	0.38224	0.10032
							3.68155	0.08027	0.03137	0	-1.28434			9033.73	0.82603	0.5418	1.07331			3.68155	0.41611	0.35546	0.09822
							3.71223	0.07043	0.02535	0	-1.28223			9035.19	0.80417	0.52957	1.08854			3.71223	0.41453	0.33691	0.0978
							3.74291	0.0626	0.01851	0	-1.27599			9036.66	0.79091	0.52142	1.10599			3.74291	0.42267	0.32838	0.09699
							3.77359	0.05573	0.01165	0	-1.26842			9038.15	0.78239	0.51497	1.1249			3.77359	0.44216	0.33095	0.09456
							3.80427	0.04886	0.00711	0	-1.26176			9039.66	0.77722	0.5176	1.14684			3.80427	0.47458	0.34491	0.09009
							3.83495	0.04134	0.00943	0	-1.25747			9041.19	0.7748	0.51795	1.16784			3.83495	0.52072	0.36969	0.08359
							3.86563	0.03295	0.01506	0	-1.25633			9042.74	0.7808	0.51698	1.19283			3.86563	0.57992	0.40394	0.07537
							3.89631	0.02398	0.02052	0	-1.25866			9044.31	0.78182	0.51998	1.20363			3.89631	0.6499	0.4457	0.06582
							3.92699	0.01579	0.02492	0	-1.26438			9045.9	0.78757	0.51928	1.21433			3.92699	0.72709	0.49254	0.0553
							3.95767	0.01305	0.02791	0	-1.27318			9047.5	0.79087	0.52152	1.22814			3.95767	0.80705	0.54179	0.04414
							3.98835	0.01921	0.02935	0	-1.28449			9049.13	0.79309	0.51817	1.23216			3.98835	0.88502	0.5907	0.0328
							4.01903	0.02892	0.0292	0	-1.29756			9050.77	0.7911	0.5199	1.2436			4.01903	0.95633	0.6366	0.02262
							4.04971	0.03904	0.02757	0	-1.31145									4.04971	1.01671	0.67711	0.01833
							4.08039	0.0485	0.02464	0	-1.32494									4.08039	1.0626	0.71026	0.02525
							4.11107	0.05677	0.02066	0	-1.33645									4.11107	1.09138	0.73463	0.03874
							4.14175	0.06354	0.01601	0	-1.34408									4.14175	1.10157	0.74939	0.05457
							4.17243	0.06864	0.01117	0	-1.34627									4.17243	1.09289	0.75443	0.07117
							4.20311	0.07199	0.0071	0	-1.34318									4.20311	1.0664	0.75025	0.08761
							4.23379	0.07362	0.00608	0	-1.33664									4.23379	1.02448	0.738	0.10313
							4.26447	0.07361	0.00865	0	-1.32873									4.26447	0.97073	0.7193	0.11706
							4.29515	0.07213	0.01203	0	-1.32091									4.29515	0.90986	0.69611	0.12882
							4.32583	0.06937	0.01495	0	-1.31405									4.32583	0.84742	0.67053	0.13798
							4.35651	0.06558	0.01701	0	-1.30863									4.35651	0.78929	0.64456	0.14429
							4.38719	0.06098	0.0181	0	-1.3049									4.38719	0.7409	0.61987	0.14774
							4.41786	0.05581	0.01818	0	-1.30298									4.41786	0.70614	0.59761	0.14856
							4.44854	0.05029	0.01736	0	-1.3029									4.44854	0.68641	0.57832	0.14726
							4.47922	0.04464	0.01579	0	-1.30461									4.47922	0.68025	0.562	0.14456
							4.5099	0.03901	0.0137	0	-1.30804									4.5099	0.68414	0.54829	0.14135
							4.54058	0.03355	0.01141	0	-1.31304									4.54058	0.69383	0.5367	0.13855
							4.57126	0.02838	0.00931	0	-1.31941									4.57126	0.70566	0.52685	0.1369
							4.60194	0.02357	0.00796	0	-1.32683									4.60194	0.71716	0.5186	0.13676
							4.63262	0.01918	0.00772	0	-1.33478									4.63262	0.72724	0.51211	0.13805
							4.6633	0.01522	0.00841	0	-1.34242									4.6633	0.73584	0.50772	0.14024
							4.69398	0.01173	0.00945	0	-1.34847									4.69398	0.74348	0.50581	0.14257
							4.72466	0.00873	0.01035	0	-1.35119									4.72466	0.75077	0.50658	0.14429
							4.75534	0.00644	0.01086	0	-1.34926									4.75534	0.75798	0.50987	0.14484
							4.78602	0.00549	0.01086	0	-1.34272									4.78602	0.76473	0.51514	0.14401
							4.8167	0.00649	0.01037	0	-1.33293									4.8167	0.77001	0.52145	0.14198
							4.84738	0.00896	0.00946	0	-1.32138									4.84738	0.77234	0.52763	0.13941
							4.87806	0.01221	0.00827	0	-1.3093									4.87806	0.77001	0.53239	0.13736
							4.90874	0.01593	0.00701	0	-1.29755									4.90874	0.76145	0.53454	0.13717
							4.93942	0.01996	0.00597	0	-1.28681									4.93942	0.74549	0.53304	0.1401
							4.9701	0.02415	0.00545	0	-1.27758									4.9701	0.72153	0.52711	0.14687
							5.00078	0.02835	0.00556	0	-1.27023									5.00078	0.68967	0.51627	0.15745
							5.03146	0.03243	0.0061	0	-1.26506									5.03146	0.65066	0.50032	0.17109
							5.06214	0.03622	0.00674	0	-1.26224									5.06214	0.60591	0.47931	0.18666
							5.09282	0.03958	0.00722	0	-1.26184									5.09282	0.55734	0.45354	0.20299
							5.1235	0.04238	0.00741	0	-1.26384									5.1235	0.50719	0.4235	0.21908
							5.15418	0.0445	0.00728	0	-1.26811									5.15418	0.45787	0.38985	0.2342
							5.18486	0.04586	0.00682	0	-1.27442									5.18486	0.41163	0.35336	0.2479
							5.21553	0.04641	0.00613	0	-1.28244									5.21553	0.3703	0.3149	0.26001
							5.24621	0.04616	0.00531	0	-1.29174									5.24621	0.33496	0.27541	0.27057
							5.27689	0.04512	0.00456	0	-1.30179									5.27689	0.30567	0.23589	0.27982
							5.30757	0.04337	0.00411	0	-1.31198									5.30757	0.28154	0.19738	0.28806
							5.33825	0.04101	0.0041	0	-1.32159									5.33825	0.26096	0.16101	0.29555
							5.36893	0.03815	0.00447	0	-1.32984									5.36893	0.24214	0.12804	0.30248
							5.39961	0.03495	0.00499	0	-1.33605									5.39961	0.22357	0.10003	0.30883
							5.43029	0.03157	0.00544	0	-1.33977									5.43029	0.20431	0.07892	0.31439
							5.46097	0.02819	0.00569	0	-1.34111									5.46097	0.18409	0.06673	0.31876
							5.49165	0.025	0.00568	0	-1.34066									5.49165	0.16322	0.0637	0.3214
							5.52233	0.02217	0.00538	0	-1.33933									5.52233	0.14254	0.06691	0.32172
							5.55301	0.0199	0.00481	0	-1.338									5.55301	0.12316	0.07244	0.31914
							5.58369	0.01836	0.00401	0	-1.33735									5.58369	0.10628	0.0777	0.31317
							5.61437	0.01764	0.00306	0	-1.33782									5.61437	0.09288	0.08151	0.30351
							5.64505	0.01776	0.0021	0	-1.33968									5.64505	0.08328	0.08358	0.29
							5.67573	0.01857	0.00145	0	-1.34303									5.67573	0.07688	0.08405	0.27273
							5.70641	0.01991	0.00162	0	-1.34782									5.70641	0.07235	0.08323	0.25198
							5.73709	0.02158	0.00234	0	-1.35394									5.73709	0.06819	0.08144	0.22823
							5.76777	0.02341	0.0031	0	-1.36118									5.76777	0.06327	0.07891	0.20211
							5.79845	0.02527	0.00371	0	-1.36927									5.79845	0.05706	0.0757	0.1744
							5.82913	0.02703	0.0041	0	-1.37787									5.82913	0.04964	0.07169	0.14593
							5.85981	0.0286	0.00424	0	-1.3865									5.85981	0.04174	0.06667	0.1176
							5.89049	0.02989	0.00412	0	-1.39364									5.89049	0.03489	0.06039	0.09026
							5.92117	0.03083	0.00375	0	-1.39217									5.92117	0.03148	0.05264	0.06474
							5.95185	0.03139	0.00318	0	-1.38512									5.95185	0.0334	0.04338	0.04176
							5.98253	0.03155	0.00244	0	-1.37804									5.98253	0.03981	0.03282	0.02205
							6.0132	0.03132	0.00159	0	-1.37179									6.0132	0.04839	0.02175	0.00731
																				6.04388	0.0574	0.01341	0.00987
																				6.07456	0.06582	0.01659	0.01815
																				6.10524	0.07311	0.02789	0.02343
																				6.13592	0.07893	0.04046	0.02547
																				6.1666	0.08307	0.05223	0.0246
																				6.19728	0.08541	0.06226	0.02133
																				6.22796	0.08587	0.06988	0.01633
																				6.25864	0.08446	0.07464	0.01057
																				6.28932	0.08132	0.07626	0.00655
																				6.32	0.07689	0.07473	0.00907
																				6.35068	0.07202	0.07038	0.0148
																				6.38136	0.06823	0.06398	0.02039
																				6.41204	0.06765	0.05703	0.02493
																				6.44272	0.0722	0.05209	0.028
																				6.4734	0.08242	0.05228	0.02943
																				6.50408	0.09722	0.05911	0.02914
																				6.53476	0.11485	0.07114	0.02721
																				6.56544	0.13356	0.08573	0.02386
																				6.59612	0.15185	0.10069	0.0195
																				6.6268	0.16837	0.11438	0.01489
																				6.65748	0.18201	0.12558	0.01177
																				6.68816	0.19179	0.13339	0.01275
																				6.71884	0.19695	0.13712	0.01748
																				6.74952	0.19697	0.13634	0.02363
																				6.7802	0.19152	0.13082	0.02988
																				6.81087	0.18056	0.12056	0.0356
																				6.84155	0.16432	0.10576	0.0404
																				6.87223	0.14333	0.08684	0.04405
																				6.90291	0.11844	0.06441	0.04644
																				6.93359	0.0911	0.0394	0.04756
																				6.96427	0.06409	0.01474	0.0475
																				6.99495	0.04496	0.02153	0.04646
																				7.02563	0.04845	0.04923	0.04481
																				7.05631	0.0714	0.07763	0.04298
																				7.08699	0.1	0.10494	0.0415
																				7.11767	0.12864	0.13027	0.04086
																				7.14835	0.15516	0.15296	0.04133
																				7.17903	0.17849	0.1725	0.04283
																				7.20971	0.19801	0.18854	0.04499
																				7.24039	0.21341	0.2009	0.04726
																				7.27107	0.2246	0.20953	0.04909
																				7.30175	0.23171	0.21453	0.05
																				7.33243	0.235	0.21611	0.04963
																				7.36311	0.23487	0.21459	0.04774
																				7.39379	0.23177	0.21037	0.04422
																				7.42447	0.22624	0.20386	0.03908
																				7.45515	0.21882	0.19553	0.03244
																				7.48583	0.21006	0.18585	0.0245
																				7.51651	0.20051	0.17525	0.0156
																				7.54719	0.19067	0.16415	0.00626
																				7.57787	0.18105	0.15296	0.00471
																				7.60854	0.17209	0.14203	0.01398
																				7.63922	0.16415	0.1317	0.02302
																				7.6699	0.15744	0.12226	0.03114
																				7.70058	0.15202	0.11397	0.03796
																				7.73126	0.1477	0.10706	0.04319
																				7.76194	0.14408	0.10165	0.04664
																				7.79262	0.14063	0.0978	0.04819
																				7.8233	0.13674	0.09543	0.04782
																				7.85398	0.13183	0.09436	0.04562
																				7.88466	0.12543	0.09435	0.04173
																				7.91534	0.11726	0.09507	0.0364
																				7.94602	0.1073	0.09624	0.02992
																				7.9767	0.09584	0.09755	0.02262
																				8.00738	0.08363	0.09877	0.01486
														0	0	0	0
														0.00174	0.00174	0.00174	0.00174
														0.00176	0.00175	0.00174	0.00174
														0.00305	0.00305	0.00305	0.00305
														0.00335	0.00332	0.0033	0.00328
														0.00433	0.00432	0.00429	0.00427
														0.00464	0.00452	0.00441	0.00428
														0.00965	0.00955	0.00943	0.0093
														0.02054	0.02079	0.02102	0.02125
														0.03183	0.03255	0.03326	0.03396
														0.0407	0.04187	0.04302	0.04413
														0.04659	0.04811	0.04959	0.05104
														0.04951	0.05125	0.05294	0.05459
														0.0498	0.05153	0.0532	0.05482
														0.04841	0.04982	0.05114	0.05239
														0.04697	0.04783	0.0485	0.04898
														0.04724	0.0476	0.04759	0.0472
														0.0499	0.05022	0.04999	0.04919
														0.05422	0.05505	0.05529	0.05485
														0.05876	0.06051	0.06168	0.0622
														0.06236	0.06517	0.06747	0.06921
														0.06438	0.06819	0.07162	0.07458
														0.06466	0.06931	0.07371	0.07776
														0.06335	0.06864	0.07378	0.0787
														0.06076	0.06646	0.07212	0.07767
														0.05724	0.06314	0.06911	0.07506
														0.05313	0.05907	0.06514	0.07129
														0.04873	0.05455	0.06058	0.06675
Figure 3g	Cd foil													0.04425	0.04985	0.05571	0.06177
	0	0	0	0	0	0	0	0	0	0	0	0	0	0.03986	0.04517	0.05077	0.05661	0	0	0	0	0	0	0	0	0	0	0	0	0	0	0	0	0	0	0	0	0	0	0	0	0	0	0	0	0	0	0	0
	0.00172	0.00173	0.00173	0.00173	0.00173	0.00173	0.00173	0.00173	0.00173	0.00173	0.00173	0.00173	0.00174	0.03569	0.04064	0.04592	0.05148	0.00174	0.00174	0.00174	0.00174	0.00174	0.00174	0.00174	0.00174	0.00174	0.00174	0.00174	0.00174	0.00174	0.00174	0.00174	0.00174	0.00174	0.00174	0.00174	0.00174	0.00174	0.00174	0.00174	0.00174	0.00174	0.00174	0.00174	0.00174	0.00174	0.00173	0.00173	0.00173
	0.00183	0.00183	0.00182	0.00182	0.00181	0.00181	0.0018	0.0018	0.00179	0.00178	0.00178	0.00177	0.00177	0.0318	0.03637	0.04128	0.0465	0.00173	0.00172	0.00171	0.0017	0.0017	0.00169	0.00168	0.00167	0.00166	0.00165	0.00164	0.00163	0.00162	0.00161	0.0016	0.00159	0.00157	0.00156	0.00155	0.00154	0.00153	0.00151	0.0015	0.00149	0.00148	0.00146	0.00145	0.00144	0.00142	0.00141	0.0014	0.00138
	0.00298	0.00299	0.003	0.003	0.00301	0.00302	0.00302	0.00303	0.00303	0.00304	0.00304	0.00304	0.00305	0.02823	0.03242	0.03694	0.04178	0.00305	0.00305	0.00305	0.00305	0.00305	0.00305	0.00305	0.00304	0.00304	0.00304	0.00303	0.00303	0.00303	0.00302	0.00302	0.00301	0.003	0.003	0.00299	0.00299	0.00298	0.00297	0.00296	0.00296	0.00295	0.00294	0.00293	0.00292	0.00292	0.00291	0.0029	0.00289
	0.00347	0.00347	0.00347	0.00347	0.00346	0.00346	0.00345	0.00344	0.00343	0.00341	0.0034	0.00338	0.00337	0.02501	0.02881	0.03293	0.03739	0.00325	0.00322	0.00319	0.00316	0.00313	0.0031	0.00306	0.00302	0.00298	0.00294	0.0029	0.00286	0.00281	0.00277	0.00272	0.00267	0.00262	0.00257	0.00252	0.00247	0.00241	0.00236	0.0023	0.00224	0.00218	0.00212	0.00206	0.002	0.00194	0.00188	0.00181	0.00175
	0.00439	0.0044	0.00441	0.00441	0.00441	0.00441	0.00441	0.00441	0.0044	0.00439	0.00438	0.00437	0.00435	0.02214	0.02556	0.02929	0.03334	0.00425	0.00422	0.00419	0.00417	0.00413	0.0041	0.00407	0.00404	0.004	0.00397	0.00393	0.00389	0.00385	0.00381	0.00377	0.00373	0.00369	0.00365	0.00361	0.00357	0.00353	0.00349	0.00345	0.00341	0.00337	0.00333	0.00329	0.00325	0.00322	0.00318	0.00314	0.00311
	0.00552	0.00549	0.00546	0.00542	0.00538	0.00532	0.00526	0.00519	0.00512	0.00503	0.00494	0.00485	0.00475	0.01959	0.02265	0.02601	0.02967	0.00416	0.00402	0.00389	0.00375	0.00361	0.00347	0.00333	0.00319	0.00305	0.00291	0.00278	0.00265	0.00252	0.0024	0.00229	0.00218	0.00209	0.00201	0.00194	0.00188	0.00184	0.00182	0.00181	0.00181	0.00183	0.00186	0.0019	0.00195	0.00201	0.00207	0.00213	0.0022
	0.00973	0.00981	0.00987	0.00993	0.00997	0.00999	0.01	0.00999	0.00997	0.00994	0.00989	0.00982	0.00974	0.01734	0.02007	0.02308	0.02637	0.00916	0.00902	0.00886	0.0087	0.00853	0.00836	0.00819	0.00802	0.00784	0.00768	0.00752	0.00737	0.00723	0.0071	0.00699	0.00689	0.00681	0.00676	0.00672	0.0067	0.00671	0.00674	0.00679	0.00686	0.00694	0.00704	0.00716	0.00729	0.00742	0.00757	0.00772	0.00787
	0.01599	0.01642	0.01683	0.01724	0.01763	0.01801	0.01838	0.01873	0.01907	0.01939	0.0197	0.02	0.02027	0.01536	0.01781	0.02048	0.02342	0.02145	0.02165	0.02184	0.02201	0.02218	0.02234	0.02249	0.02264	0.02278	0.02292	0.02306	0.02319	0.02333	0.02347	0.02361	0.02376	0.02391	0.02407	0.02423	0.0244	0.02457	0.02475	0.02494	0.02513	0.02533	0.02554	0.02574	0.02596	0.02617	0.02639	0.0266	0.02682
	0.02128	0.02212	0.02297	0.02381	0.02466	0.02549	0.02632	0.02715	0.02796	0.02876	0.02955	0.03032	0.03108	0.01363	0.01581	0.0182	0.02082	0.03463	0.03529	0.03593	0.03655	0.03716	0.03775	0.03832	0.03887	0.03941	0.03994	0.04045	0.04094	0.04143	0.0419	0.04236	0.04282	0.04326	0.04369	0.04412	0.04453	0.04495	0.04535	0.04575	0.04614	0.04653	0.04691	0.04728	0.04766	0.04802	0.04838	0.04874	0.04909
	0.02453	0.02576	0.027	0.02826	0.02952	0.03078	0.03205	0.03332	0.03458	0.03583	0.03707	0.0383	0.03951	0.01212	0.01406	0.0162	0.01853	0.04522	0.04628	0.04731	0.04831	0.04927	0.05019	0.05108	0.05193	0.05274	0.05351	0.05425	0.05495	0.05561	0.05624	0.05683	0.05738	0.0579	0.05838	0.05883	0.05926	0.05965	0.06002	0.06036	0.06067	0.06097	0.06124	0.0615	0.06174	0.06198	0.0622	0.06242	0.06263
	0.02591	0.02744	0.02899	0.03057	0.03216	0.03377	0.03539	0.03702	0.03864	0.04026	0.04187	0.04346	0.04504	0.01078	0.01253	0.01444	0.01652	0.05244	0.0538	0.0551	0.05635	0.05755	0.05868	0.05974	0.06074	0.06167	0.06253	0.06332	0.06403	0.06466	0.06521	0.06569	0.06609	0.06641	0.06666	0.06682	0.06691	0.06693	0.06688	0.06677	0.06659	0.06635	0.06607	0.06573	0.06536	0.06495	0.06453	0.06408	0.06364
	0.02593	0.02765	0.02941	0.0312	0.03302	0.03485	0.0367	0.03856	0.04042	0.04228	0.04412	0.04594	0.04774	0.00961	0.01119	0.0129	0.01476	0.05618	0.05772	0.05919	0.0606	0.06193	0.06318	0.06436	0.06545	0.06644	0.06735	0.06815	0.06884	0.06943	0.0699	0.07026	0.07049	0.0706	0.07058	0.07043	0.07015	0.06973	0.06918	0.0685	0.06769	0.06675	0.06568	0.06451	0.06322	0.06184	0.06038	0.05885	0.05728
	0.02525	0.02709	0.02896	0.03086	0.03279	0.03473	0.03668	0.03862	0.04055	0.04247	0.04436	0.04621	0.04803	0.00858	0.01	0.01156	0.01323	0.05638	0.05789	0.05933	0.06072	0.06204	0.0633	0.06449	0.06561	0.06666	0.06764	0.06853	0.06932	0.07002	0.07061	0.07108	0.07142	0.07161	0.07165	0.07153	0.07123	0.07074	0.07005	0.06916	0.06806	0.06674	0.0652	0.06344	0.06147	0.05928	0.0569	0.05433	0.05158
	0.02439	0.02632	0.02829	0.03027	0.03226	0.03425	0.03622	0.03816	0.04004	0.04187	0.04363	0.04531	0.0469	0.00767	0.00895	0.01037	0.01189	0.05355	0.05465	0.0557	0.0567	0.05768	0.05865	0.05962	0.06059	0.06159	0.0626	0.06362	0.06466	0.06568	0.06668	0.06763	0.06851	0.06928	0.06992	0.07039	0.07067	0.07072	0.07052	0.07005	0.06929	0.06821	0.06681	0.06508	0.06302	0.06064	0.05793	0.0549	0.05158
	0.02358	0.02565	0.02775	0.02987	0.03198	0.03407	0.0361	0.03806	0.03992	0.04166	0.04325	0.04467	0.04592	0.00687	0.00803	0.00932	0.01072	0.0493	0.04949	0.04957	0.0496	0.04964	0.04973	0.04994	0.05032	0.05093	0.05178	0.05291	0.05429	0.05591	0.05772	0.05966	0.06167	0.06366	0.06557	0.06733	0.06887	0.07013	0.07106	0.07161	0.07175	0.07146	0.07071	0.0695	0.06784	0.06574	0.06321	0.06028	0.05699
	0.02274	0.02499	0.02729	0.02963	0.03198	0.03429	0.03654	0.03869	0.0407	0.04253	0.04413	0.04547	0.04652	0.00615	0.0072	0.0084	0.00969	0.04645	0.04535	0.04394	0.0423	0.04053	0.03876	0.03717	0.03596	0.03535	0.03553	0.03659	0.03855	0.0413	0.04466	0.04845	0.05247	0.05656	0.06055	0.06431	0.06774	0.07073	0.07322	0.07515	0.07647	0.07717	0.07721	0.07663	0.07542	0.07364	0.07132	0.06851	0.0653
	0.02167	0.02411	0.02666	0.02927	0.03193	0.03459	0.03721	0.03974	0.04213	0.04432	0.04625	0.04786	0.0491	0.00551	0.00646	0.00757	0.00879	0.04778	0.04574	0.04307	0.03978	0.03591	0.03155	0.02684	0.02206	0.01779	0.01518	0.01569	0.01941	0.02508	0.03169	0.03866	0.04569	0.05254	0.05906	0.06512	0.07059	0.07538	0.07942	0.08265	0.08502	0.08651	0.08714	0.08691	0.08587	0.08408	0.0816	0.07853	0.07498
	0.02026	0.02285	0.02561	0.02849	0.03147	0.03452	0.03758	0.0406	0.04352	0.04627	0.0488	0.05101	0.05285	0.00494	0.0058	0.00683	0.00798	0.05369	0.05176	0.04903	0.04548	0.04113	0.036	0.03016	0.02374	0.01704	0.01102	0.00923	0.01429	0.02221	0.03096	0.03992	0.04881	0.05743	0.06561	0.0732	0.08006	0.08608	0.09116	0.09522	0.09823	0.10014	0.10096	0.10071	0.09944	0.09723	0.09417	0.09037	0.08597
	0.01852	0.02119	0.02408	0.02715	0.03039	0.03377	0.03724	0.04075	0.04423	0.04763	0.05086	0.05385	0.05652	0.00444	0.00521	0.00617	0.00727	0.06201	0.06106	0.05934	0.05685	0.05365	0.04985	0.04565	0.04138	0.03757	0.03498	0.03444	0.03651	0.04108	0.04757	0.05527	0.06363	0.07218	0.0806	0.08859	0.09594	0.10245	0.10796	0.11238	0.1156	0.11757	0.11829	0.11776	0.11603	0.11318	0.1093	0.10454	0.09902
	0.01657	0.01922	0.02213	0.02529	0.02869	0.03229	0.03607	0.03997	0.04395	0.04793	0.05184	0.05561	0.05915	0.00399	0.00467	0.00557	0.00663	0.07031	0.07074	0.07047	0.06954	0.06801	0.06601	0.06376	0.06155	0.05976	0.05886	0.05927	0.06132	0.06509	0.07045	0.07707	0.08456	0.09253	0.1006	0.10844	0.11576	0.12231	0.1279	0.13235	0.13554	0.13741	0.1379	0.13702	0.13481	0.13134	0.12672	0.12107	0.11455
	0.01452	0.01707	0.01992	0.02306	0.02649	0.03019	0.03414	0.0383	0.04262	0.04705	0.05152	0.05596	0.06027	0.00359	0.00419	0.00503	0.00606	0.07701	0.07887	0.08014	0.08083	0.08101	0.0808	0.08036	0.07994	0.07982	0.08034	0.08177	0.08437	0.08824	0.09336	0.09956	0.10658	0.11412	0.12185	0.12945	0.1366	0.14305	0.14855	0.15293	0.15603	0.15775	0.15804	0.15688	0.15432	0.15041	0.14527	0.13904	0.13186
	0.01251	0.0149	0.0176	0.02063	0.02398	0.02765	0.03164	0.0359	0.04042	0.04513	0.04998	0.05491	0.05983	0.00324	0.00375	0.00454	0.00554	0.08139	0.08457	0.08725	0.08945	0.09121	0.09261	0.09381	0.09499	0.09636	0.09818	0.10067	0.10402	0.10834	0.11364	0.11983	0.12671	0.13407	0.1416	0.14901	0.15603	0.16236	0.16777	0.17207	0.17508	0.1767	0.17686	0.17554	0.17278	0.16864	0.16324	0.15673	0.14926
	0.01063	0.01281	0.01532	0.01816	0.02135	0.02489	0.02879	0.03303	0.03758	0.0424	0.04745	0.05268	0.058	0.00293	0.00336	0.0041	0.00508	0.08333	0.0876	0.09149	0.09497	0.09809	0.10091	0.10352	0.10608	0.10877	0.11176	0.11526	0.1194	0.1243	0.12996	0.13633	0.14328	0.15061	0.15807	0.1654	0.17233	0.17859	0.18394	0.18818	0.19114	0.1927	0.19281	0.19143	0.1886	0.18439	0.17893	0.17237	0.16488
	0.00894	0.01089	0.01316	0.01577	0.01874	0.02209	0.02581	0.0299	0.03436	0.03915	0.04423	0.04957	0.0551	0.00266	0.00301	0.00369	0.00466	0.08304	0.08816	0.09299	0.09751	0.10173	0.10569	0.10947	0.11319	0.11697	0.12097	0.12535	0.13022	0.13568	0.14175	0.14838	0.15548	0.16287	0.17033	0.17764	0.18453	0.19076	0.19608	0.2003	0.20324	0.2048	0.2049	0.20352	0.2007	0.19652	0.1911	0.18461	0.17724
	0.00745	0.00917	0.0112	0.01356	0.01628	0.01937	0.02285	0.02672	0.03098	0.03562	0.04061	0.04591	0.05147	0.00242	0.00268	0.00332	0.00428	0.08093	0.08665	0.09216	0.09745	0.1025	0.10734	0.11202	0.11662	0.12127	0.12607	0.13115	0.13663	0.14256	0.14898	0.15586	0.16311	0.17058	0.17808	0.1854	0.19229	0.19851	0.20384	0.20807	0.21103	0.21261	0.21273	0.21138	0.20859	0.20447	0.19913	0.19275	0.18553
	0.00617	0.00768	0.00946	0.01157	0.01401	0.01683	0.02003	0.02363	0.02763	0.03203	0.03681	0.04195	0.04741	0.00221	0.00239	0.00298	0.00393	0.07744	0.08352	0.08948	0.09529	0.10092	0.10637	0.1117	0.11695	0.12221	0.12759	0.13318	0.13907	0.14534	0.15201	0.15906	0.16641	0.17393	0.18147	0.1888	0.19571	0.20196	0.20733	0.2116	0.21461	0.21624	0.2164	0.21508	0.21233	0.20824	0.20296	0.19667	0.18958
	0.00509	0.00639	0.00795	0.00981	0.01199	0.01452	0.01743	0.02073	0.02443	0.02854	0.03304	0.03793	0.04317	0.00203	0.00213	0.00267	0.00361	0.07299	0.07925	0.08546	0.09157	0.09755	0.1034	0.10913	0.11479	0.12044	0.12617	0.13206	0.13819	0.14463	0.1514	0.1585	0.16587	0.17339	0.18093	0.18828	0.19522	0.20153	0.20698	0.21134	0.21444	0.21614	0.21635	0.21507	0.21233	0.20824	0.20296	0.19669	0.18966
	0.00418	0.0053	0.00666	0.00828	0.01021	0.01247	0.01508	0.01807	0.02146	0.02524	0.02942	0.034	0.03895	0.00188	0.0019	0.00238	0.00333	0.06797	0.07424	0.08052	0.08677	0.09293	0.09898	0.10493	0.1108	0.11664	0.12252	0.1285	0.13467	0.1411	0.14782	0.15484	0.16211	0.16956	0.17705	0.1844	0.1914	0.1978	0.20338	0.20789	0.21113	0.21295	0.21324	0.21198	0.20922	0.20508	0.19972	0.19339	0.18632
	0.00343	0.00439	0.00556	0.00698	0.00867	0.01067	0.013	0.01569	0.01876	0.02221	0.02605	0.03028	0.03489	0.00175	0.00169	0.00212	0.00307	0.06265	0.06882	0.07506	0.0813	0.0875	0.09362	0.09964	0.10556	0.11143	0.11728	0.12318	0.12922	0.13546	0.14196	0.14875	0.15581	0.16309	0.17048	0.17781	0.18487	0.19142	0.1972	0.20193	0.20539	0.20737	0.20777	0.20654	0.20373	0.19946	0.19395	0.18745	0.18024
	0.00281	0.00363	0.00463	0.00587	0.00735	0.00911	0.01119	0.01359	0.01635	0.01947	0.02296	0.02683	0.03108	0.00164	0.0015	0.00188	0.00283	0.05727	0.06325	0.06934	0.07549	0.08163	0.08771	0.09369	0.09956	0.10533	0.11103	0.11672	0.12247	0.12837	0.13449	0.1409	0.14761	0.15462	0.16184	0.16913	0.17628	0.18302	0.18907	0.19411	0.19786	0.20009	0.20064	0.19944	0.19654	0.1921	0.18633	0.17956	0.17211
	0.0023	0.003	0.00386	0.00493	0.00622	0.00778	0.00961	0.01176	0.01422	0.01703	0.02018	0.0237	0.02757					0.05199	0.05771	0.06359	0.06957	0.07559	0.08156	0.08745	0.09319	0.09879	0.10425	0.10962	0.11497	0.12039	0.12599	0.13187	0.13811	0.14474	0.15172	0.15894	0.16618	0.17317	0.17958	0.18502	0.18916	0.19171	0.19245	0.1913	0.18829	0.1836	0.1775	0.17034	0.16254
	0.00189	0.00247	0.00321	0.00413	0.00527	0.00663	0.00826	0.01017	0.01237	0.01488	0.01772	0.02088	0.02439					0.04693	0.05234	0.05796	0.06373	0.06957	0.0754	0.08115	0.08674	0.09213	0.09731	0.1023	0.10716	0.11201	0.11697	0.12219	0.12783	0.13396	0.14063	0.14773	0.15509	0.16238	0.16921	0.17516	0.17978	0.18271	0.1837	0.18262	0.17949	0.17451	0.16798	0.16035	0.15209
	0.00155	0.00204	0.00267	0.00347	0.00446	0.00566	0.0071	0.00879	0.01076	0.01301	0.01555	0.01839	0.02154					0.04216	0.04722	0.05254	0.05807	0.06371	0.06937	0.07497	0.08039	0.08557	0.09046	0.09505	0.0994	0.1036	0.10783	0.11229	0.11719	0.12273	0.12899	0.13595	0.14342	0.15106	0.1584	0.16492	0.1701	0.1735	0.17479	0.17379	0.17053	0.16522	0.15821	0.15002	0.14121
	0.00126	0.00168	0.00222	0.00291	0.00378	0.00484	0.00611	0.00762	0.00937	0.01138	0.01365	0.01619	0.01902					0.03772	0.04243	0.04742	0.05267	0.05808	0.06357	0.06902	0.07429	0.07928	0.08389	0.0881	0.09192	0.09546	0.0989	0.1025	0.10657	0.1114	0.11718	0.12395	0.13153	0.13955	0.14745	0.15462	0.16044	0.16436	0.16598	0.1651	0.16171	0.15604	0.14851	0.13969	0.13027
	0.00104	0.00138	0.00184	0.00244	0.0032	0.00414	0.00527	0.00661	0.00817	0.00997	0.012	0.01427	0.0168					0.03366	0.03799	0.04264	0.04759	0.05276	0.05806	0.06335	0.06849	0.07332	0.0777	0.08157	0.0849	0.08778	0.09041	0.0931	0.09625	0.10027	0.10548	0.11201	0.1197	0.12812	0.13664	0.14451	0.15101	0.15549	0.15748	0.15673	0.15322	0.1472	0.13912	0.12964	0.11954
	0.000848103	0.00114	0.00153	0.00205	0.00271	0.00354	0.00455	0.00575	0.00714	0.00875	0.01056	0.01259	0.01485					0.02997	0.03392	0.03821	0.04284	0.04776	0.05286	0.05801	0.06303	0.06773	0.07194	0.07552	0.07842	0.08069	0.08253	0.08428	0.08644	0.08956	0.09413	0.10038	0.10816	0.117	0.12616	0.13475	0.14195	0.147	0.14938	0.14878	0.14517	0.13881	0.1302	0.12004	0.10924
	0.000695091	0.000935386	0.00127	0.00172	0.0023	0.00304	0.00394	0.00501	0.00626	0.00769	0.00931	0.01113	0.01314					0.02666	0.03022	0.03415	0.03846	0.0431	0.048	0.05301	0.05792	0.06253	0.06661	0.06998	0.07252	0.07425	0.07533	0.07615	0.07729	0.07945	0.0833	0.08921	0.09708	0.10635	0.11614	0.12547	0.13335	0.13898	0.14175	0.14131	0.13763	0.13097	0.12184	0.11104	0.09953
	0.000570561	0.000767395	0.00105	0.00144	0.00196	0.00261	0.00342	0.00438	0.0055	0.00678	0.00823	0.00985	0.01165					0.0237	0.0269	0.03046	0.03443	0.03879	0.04347	0.04833	0.05316	0.05771	0.06171	0.06492	0.06718	0.06845	0.06887	0.06881	0.06891	0.07005	0.07311	0.07865	0.08659	0.09628	0.10671	0.11673	0.12528	0.13145	0.13459	0.13432	0.1306	0.12368	0.11411	0.10271	0.09052
	0.000469678	0.000628531	0.000866426	0.00121	0.00166	0.00225	0.00297	0.00384	0.00484	0.00599	0.00729	0.00874	0.01034					0.02109	0.02394	0.02714	0.03076	0.03482	0.03927	0.04399	0.04873	0.05324	0.05719	0.06031	0.06238	0.06329	0.06313	0.06226	0.06135	0.06144	0.06366	0.06878	0.07678	0.08689	0.09791	0.10858	0.11773	0.1244	0.12789	0.1278	0.12406	0.11694	0.107	0.09508	0.08228
	0.000388526	0.000513973	0.000712817	0.00101	0.00141	0.00194	0.00259	0.00337	0.00428	0.00531	0.00647	0.00776	0.0092					0.01879	0.02131	0.02415	0.02743	0.03118	0.0354	0.03996	0.04462	0.0491	0.05304	0.05612	0.05806	0.0587	0.05808	0.05649	0.05464	0.05366	0.05499	0.05966	0.06771	0.07821	0.08978	0.10103	0.11071	0.11782	0.12162	0.1217	0.11798	0.11071	0.10049	0.08816	0.07483
	0.000323909	0.000419798	0.000584172	0.000840263	0.0012	0.00168	0.00227	0.00298	0.00379	0.00472	0.00576	0.00691	0.00819					0.01678	0.01899	0.0215	0.02442	0.02786	0.03183	0.03623	0.04082	0.04527	0.04922	0.05229	0.05417	0.05463	0.05365	0.05147	0.04876	0.04674	0.04713	0.05132	0.05942	0.07028	0.08233	0.09407	0.10419	0.11167	0.11574	0.11598	0.1123	0.10496	0.09455	0.08192	0.06817
	0.000273189	0.000342819	0.000476472	0.000699047	0.00102	0.00145	0.00199	0.00263	0.00337	0.00421	0.00514	0.00617	0.00731					0.01502	0.01696	0.01915	0.02173	0.02485	0.02857	0.03279	0.0373	0.04173	0.0457	0.04879	0.05065	0.05101	0.04978	0.04714	0.04367	0.04066	0.04008	0.04376	0.05191	0.0631	0.07555	0.08767	0.09815	0.10592	0.11022	0.11061	0.10699	0.09963	0.08912	0.0763	0.06227
	0.000234126	0.000280453	0.000386391	0.000579727	0.000870141	0.00126	0.00175	0.00234	0.00301	0.00377	0.0046	0.00552	0.00653					0.0135	0.01519	0.01708	0.01934	0.02213	0.02559	0.02963	0.03405	0.03846	0.04245	0.04557	0.04744	0.04776	0.04638	0.0434	0.03933	0.0354	0.03382	0.03698	0.04517	0.05665	0.06941	0.08181	0.09253	0.10052	0.10501	0.10553	0.10199	0.09467	0.08414	0.07126	0.05708
	0.000204755	0.000230615	0.000311162	0.000478939	0.000740694	0.0011	0.00154	0.00208	0.00269	0.00338	0.00413	0.00495	0.00585					0.01217	0.01366	0.01527	0.01721	0.01969	0.02287	0.02674	0.03105	0.03544	0.03944	0.04261	0.04452	0.04484	0.04339	0.04019	0.03565	0.03091	0.02834	0.03094	0.03919	0.0509	0.06386	0.07643	0.08731	0.09545	0.10007	0.10072	0.09728	0.09003	0.07956	0.06672	0.05253
	0.000183295	0.000191619	0.000248482	0.000393853	0.000630864	0.000954825	0.00136	0.00185	0.00242	0.00304	0.00372	0.00445	0.00524					0.01101	0.01233	0.01369	0.01532	0.01749	0.02041	0.02409	0.0283	0.03265	0.03666	0.03987	0.04183	0.04218	0.04072	0.03741	0.03256	0.02714	0.02359	0.02562	0.03392	0.0458	0.05887	0.0715	0.08244	0.09067	0.09539	0.09614	0.09281	0.08567	0.07532	0.06261	0.04854
	0.000168101	0.000162077	0.000196443	0.000322076	0.000537849	0.000834151	0.00121	0.00166	0.00217	0.00275	0.00336	0.00401	0.00471					0.01001	0.01117	0.01232	0.01367	0.01553	0.01818	0.02167	0.02577	0.03007	0.03409	0.03733	0.03934	0.03975	0.03833	0.035	0.02996	0.02403	0.01954	0.02095	0.02933	0.04131	0.05437	0.06696	0.07789	0.08614	0.09093	0.09177	0.08856	0.08156	0.07138	0.05888	0.04504
	0.000157689	0.000140765	0.000153509	0.000261563	0.000459283	0.000730848	0.00107	0.00148	0.00196	0.00249	0.00305	0.00363	0.00424					0.00913	0.01017	0.01113	0.01221	0.01378	0.01617	0.01947	0.02346	0.0277	0.03171	0.03497	0.03703	0.03751	0.03616	0.03287	0.02778	0.0215	0.01615	0.0169	0.02537	0.03737	0.05032	0.06278	0.07362	0.08184	0.08667	0.0876	0.08451	0.07767	0.06769	0.05546	0.04194
	0.00015077	0.000126472	0.000118524	0.000210562	0.000393151	0.000642557	0.000954367	0.00133	0.00177	0.00226	0.00278	0.0033	0.00383					0.00836	0.00931	0.01011	0.01095	0.01223	0.01436	0.01748	0.02134	0.02552	0.02951	0.03278	0.03488	0.03543	0.03417	0.03098	0.02593	0.01947	0.01336	0.01342	0.02198	0.03391	0.04666	0.05891	0.0696	0.07776	0.0826	0.08361	0.08064	0.07397	0.06423	0.0523	0.03918
	0.00014629	0.0001179	9.0792e-05	0.000167577	0.00033772	0.000567289	0.000851376	0.00119	0.0016	0.00206	0.00254	0.00301	0.00347					0.00768	0.00856	0.00922	0.00984	0.01086	0.01274	0.01567	0.01942	0.02352	0.02747	0.03074	0.03287	0.03349	0.03233	0.02927	0.02433	0.01784	0.01115	0.01044	0.01911	0.03088	0.04334	0.05532	0.06581	0.07387	0.0787	0.07978	0.07694	0.07045	0.06096	0.04937	0.03668
	0.000143429	0.000113683	7.02042e-05	0.000131352	0.000291491	0.000503344	0.000761515	0.00107	0.00145	0.00187	0.00232	0.00276	0.00316					0.00708	0.0079	0.00845	0.00888	0.00965	0.01129	0.01404	0.01766	0.02168	0.02558	0.02884	0.031	0.03167	0.03062	0.0277	0.02293	0.01654	0.00945	0.00793	0.0167	0.02822	0.04032	0.05197	0.06222	0.07016	0.07497	0.07611	0.0734	0.0671	0.05787	0.04663	0.03441
	0.000141578	0.000112515	5.72508e-05	0.000100878	0.000253159	0.000449255	0.000683223	0.000963886	0.00131	0.00171	0.00214	0.00254	0.00289					0.00655	0.00733	0.00778	0.00805	0.00858	0.01	0.01257	0.01607	0.02	0.02383	0.02707	0.02923	0.02997	0.02901	0.02625	0.02169	0.01548	0.00822	0.00583	0.01469	0.02589	0.03756	0.04884	0.05882	0.06661	0.07139	0.0726	0.07002	0.06391	0.05493	0.04405	0.03231
	0.000140298	0.000113293	5.2274e-05	7.54433e-05	0.000221596	0.000403734	0.000615209	0.000866484	0.00118	0.00156	0.00197	0.00235	0.00265					0.00607	0.00682	0.0072	0.00732	0.00765	0.00885	0.01125	0.01462	0.01845	0.02222	0.02541	0.02758	0.02836	0.0275	0.02489	0.02056	0.01461	0.00738	0.0041	0.01303	0.02382	0.03503	0.0459	0.0556	0.06322	0.06797	0.06923	0.06678	0.06086	0.05215	0.04161	0.03035
	0.000139277	0.000115175	5.39998e-05	5.47793e-05	0.000195821	0.000365643	0.000556397	0.000779211	0.00106	0.00142	0.00182	0.00218	0.00245					0.00565	0.00638	0.00669	0.00669	0.00683	0.00783	0.01007	0.01331	0.01703	0.02072	0.02387	0.02603	0.02684	0.02607	0.02362	0.01952	0.01386	0.00684	0.00271	0.01166	0.02198	0.0327	0.04314	0.05253	0.05998	0.06468	0.066	0.06369	0.05796	0.0495	0.03931	0.02851
	0.000138299	0.00011756	5.97459e-05	3.94293e-05	0.00017499	0.000333958	0.000505865	0.000701164	0.000955919	0.00129	0.00168	0.00203	0.00227					0.00526	0.00598	0.00625	0.00615	0.00612	0.00693	0.00901	0.01212	0.01573	0.01933	0.02243	0.02457	0.02541	0.02471	0.02241	0.01854	0.0132	0.00652	0.00169	0.01052	0.02033	0.03054	0.04055	0.04962	0.05689	0.06153	0.06291	0.06073	0.0552	0.04699	0.03712	0.02677
	0.000137216	0.000120041	6.71782e-05	3.12239e-05	0.000158376	0.000307757	0.000462808	0.000631652	0.00085762	0.00118	0.00156	0.00191	0.00212					0.00492	0.00563	0.00586	0.00567	0.00549	0.00613	0.00807	0.01104	0.01453	0.01804	0.02108	0.0232	0.02405	0.02342	0.02126	0.01762	0.0126	0.00632	0.00113	0.00958	0.01884	0.02853	0.03811	0.04685	0.05393	0.05852	0.05995	0.05792	0.05257	0.0446	0.03505	0.02512
	0.000135932	0.000122346	7.49423e-05	3.15819e-05	0.000145345	0.000286202	0.000426489	0.000570151	0.000767016	0.00107	0.00145	0.00179	0.00199					0.00461	0.00531	0.00551	0.00525	0.00495	0.00543	0.00723	0.01006	0.01343	0.01685	0.01983	0.02192	0.02278	0.0222	0.02017	0.01674	0.01203	0.00618	0.00115	0.00879	0.0175	0.02667	0.0358	0.04421	0.0511	0.05563	0.05712	0.05523	0.05008	0.04234	0.03309	0.02356
	0.000134386	0.000124299	8.2364e-05	3.78658e-05	0.000135339	0.000268537	0.00039621	0.000516262	0.000683548	0.000967434	0.00134	0.00169	0.00188					0.00433	0.00502	0.00519	0.00488	0.00448	0.00482	0.00648	0.00918	0.01242	0.01574	0.01865	0.02071	0.02157	0.02105	0.01912	0.01589	0.01149	0.00607	0.00148	0.00812	0.01627	0.02494	0.03363	0.04171	0.0484	0.05287	0.05442	0.05267	0.04771	0.0402	0.03123	0.02206
	0.00013255	0.000125791	8.91205e-05	4.63227e-05	0.000127855	0.000254081	0.000371288	0.000469663	0.000606821	0.000872371	0.00125	0.0016	0.00179					0.00408	0.00476	0.00491	0.00455	0.00406	0.00428	0.00581	0.00838	0.01149	0.01471	0.01755	0.01958	0.02043	0.01995	0.01812	0.01508	0.01097	0.00597	0.00182	0.00753	0.01514	0.02332	0.03159	0.03933	0.04582	0.05023	0.05184	0.05022	0.04546	0.03817	0.02947	0.02065
	0.000130413	0.000126759	9.50596e-05	5.50293e-05	0.000122434	0.000242229	0.000351043	0.000430069	0.000536582	0.000783173	0.00116	0.00152	0.00171					0.00385	0.00452	0.00465	0.00426	0.0037	0.00382	0.00523	0.00765	0.01064	0.01375	0.01653	0.01851	0.01936	0.0189	0.01717	0.0143	0.01046	0.00585	0.0021	0.00701	0.0141	0.0218	0.02966	0.03708	0.04336	0.0477	0.04937	0.0479	0.04332	0.03625	0.02781	0.0193
[truncated: 191 more columns]

## Sheet: Figure 4
Figure 4a-up	Cd-Cu												Cu
	Current density (mA cm-2)	Acetate	error bar	Ethanol	error bar	n-PrOH	error bar	Ethylene	error bar	H2	error bar		Current density (mA cm-2)	Acetate	error bar	Ethanol	error bar	n-PrOH	error bar	Ethylene	error bar	H2	error bar
	100	61.982	4.51123	20.5667	3.6479	6.76167	2.81736	6.63593	2.67572	0.65064	0.16142		100	13.8494	1.59748	22.3557	3.10275	25.4532	3.40898	28.5837	3.50356	6.063	0.42464
	150	63.941	3.55362	17.8234	2.41523	4.0248	1.24757	10.4103	2.10955	0.8068	0.21241		150	13.9484	2.20986	18.8114	2.47483	21.6708	2.50385	35.3383	3.31563	7.48495	0.61013
	200	44.5412	3.43452	27.7711	3.51479	6.64092	1.38765	15.6433	2.36583	1.87001	0.32185		200	14.0941	2.50473	11.5622	3.47564	15.1753	3.10375	46.9632	3.85953	8.77112	0.45019
	250	29.4739	2.47455	27.9136	3.40737	11.7029	2.94655	22.1008	3.01635	5.24962	0.41375		250	12.7365	1.79852	13.2427	3.90193	10.9573	4.08245	50.4134	3.41231	9.43525	1.10583
Figure 4a-down	Cd-Cu				Cu
	Current density (mA cm-2)	C2+ FE	error bar		Current density (mA cm-2)	C2+ FE	error bar
	100	95.9463	2.19315		100	90.2419	1.83429
	150	96.1995	1.91521		150	89.7688	0.99452
	200	94.5965	1.73631		200	87.7948	2.41621
	250	91.1912	3.15267		250	86.7499	2.72911
Figure 4b		Cd-Cu	Cu
	Current density (mA cm-2)	FE aceate/ FE ethylene	FE aceate/ FE ethylene	The ratio of acetate on Cd-Cu to Cu
	100	9.34036	0.45481	4.76784
	150	6.14209	0.39334	4.60007
	200	2.84729	0.29811	3.18151
	250	1.33361	0.2381	2.45616
Figure 4c	Cd-Cu			Cu
	Current density (mA cm-2)	H2 FE	error bar	H2 FE	error bar
	100	0.65064	0.16142	6.063	0.42464
	150	0.8068	0.21241	7.48495	0.61013
	200	1.87001	0.32185	8.77112	0.45019
	250	5.24962	0.41375	9.43525	1.10583
Figure 4d	Cd-Cu													Figure 4e	Cu
	Wavenumber (cm-1)	-1	-1.1	-1.2	-1.3	-1.4	-1.5	-1.6	-1.7	-1.8	-1.9	-2			Wavenumber (cm-1)	-1	-1.1	-1.2	-1.3	-1.4	-1.5	-1.6	-1.7	-1.8	-1.9	-2
	3859.18	-5e-05	0.00171	0.00044	0.000651256	0.000932813	0.00105	0.001	0.0008	0.00068	0.00201	0.000479406			3995.75	-0.00022	1e-05	0.000321494	0.00042	0.000485076	0.000445348	0.000517301	0.000736638	0.0013	0.00177	0.00072983
	3855.33	-3e-05	0.00174	0.00044	0.000701256	0.000982813	0.00107	0.00102	0.00081	0.00071	0.00205	0.000499406			3991.89	-0.00023	3e-05	0.000311494	0.00043	0.000505076	0.000445348	0.000507301	0.000746638	0.0013	0.00177	0.00072983
	3851.47	-2e-05	0.00169	0.00042	0.000701256	0.000982813	0.00105	0.001	0.00077	0.0007	0.00203	0.000469406			3988.03	-0.00022	5e-05	0.000311494	0.00046	0.000515076	0.000455348	0.000517301	0.000746638	0.00131	0.00177	0.00074983
	3847.61	-1e-05	0.00166	0.00041	0.000691256	0.000962813	0.00103	0.000983288	0.00076	0.00068	0.00201	0.000449406			3984.18	-0.00021	5e-05	0.000311494	0.00047	0.000505076	0.000455348	0.000537301	0.000736638	0.00132	0.00177	0.00076983
	3843.76	-1e-05	0.00171	0.00042	0.000691256	0.000942813	0.00105	0.001	0.00077	0.00069	0.00203	0.000489406			3980.32	-0.00019	3e-05	0.000321494	0.00046	0.000515076	0.000445348	0.000537301	0.000736638	0.00132	0.00177	0.00077983
	3839.9	-1e-05	0.00175	0.00043	0.000691256	0.000932813	0.00108	0.00102	0.00079	0.00071	0.00206	0.000529406			3976.46	-0.00018	3e-05	0.000341494	0.00046	0.000525076	0.000435348	0.000537301	0.000736638	0.00132	0.00176	0.00076983
	3836.04	0	0.00172	0.00042	0.000691256	0.000912813	0.00109	0.00101	0.00079	0.00071	0.00206	0.000519406			3972.61	-0.0002	3e-05	0.000341494	0.00046	0.000535076	0.000425348	0.000527301	0.000736638	0.00131	0.00175	0.00075983
	3832.19	0	0.00165	0.00042	0.000671256	0.000902813	0.00108	0.000973288	0.00076	0.00069	0.00202	0.000469406			3968.75	-0.00021	4e-05	0.000341494	0.00046	0.000525076	0.000425348	0.000527301	0.000736638	0.00131	0.00173	0.00075983
	3828.33	-3e-05	0.00164	0.00043	0.000661256	0.000922813	0.00108	0.000963288	0.00074	0.00068	0.002	0.000459406			3964.89	-0.00021	4e-05	0.000341494	0.00046	0.000515076	0.000435348	0.000537301	0.000736638	0.00131	0.00173	0.00076983
	3824.47	-6e-05	0.00168	0.00044	0.000671256	0.000952813	0.00109	0.000973288	0.00077	0.00069	0.00202	0.000489406			3961.03	-0.0002	3e-05	0.000331494	0.00046	0.000525076	0.000435348	0.000547301	0.000746638	0.00133	0.00176	0.00077983
	3820.62	-7e-05	0.0017	0.00044	0.000681256	0.000942813	0.00108	0.000993288	0.00078	0.00068	0.00203	0.000509406			3957.18	-0.0002	1e-05	0.000321494	0.00045	0.000545076	0.000435348	0.000547301	0.000766638	0.00134	0.00179	0.00076983
	3816.76	-7e-05	0.00166	0.00043	0.000671256	0.000902813	0.00104	0.000993288	0.00075	0.00065	0.00199	0.000499406			3953.32	-0.0002	1e-05	0.000321494	0.00044	0.000545076	0.000435348	0.000557301	0.000766638	0.00135	0.00181	0.00076983
	3812.9	-7e-05	0.00164	0.00043	0.000651256	0.000872813	0.00103	0.000983288	0.00073	0.00065	0.00195	0.000469406			3949.46	-0.0002	1e-05	0.000331494	0.00044	0.000555076	0.000445348	0.000567301	0.000766638	0.00135	0.00181	0.00077983
	3809.05	-4e-05	0.0017	0.00045	0.000681256	0.000912813	0.00107	0.000993288	0.00077	0.00068	0.00196	0.000469406			3945.61	-0.00021	2e-05	0.000331494	0.00045	0.000555076	0.000455348	0.000567301	0.000766638	0.00134	0.00181	0.00078983
	3805.19	-2e-05	0.00179	0.00046	0.000711256	0.000982813	0.00113	0.00103	0.00083	0.00072	0.00201	0.000499406			3941.75	-0.00021	3e-05	0.000341494	0.00046	0.000555076	0.000475348	0.000567301	0.000756638	0.00135	0.00181	0.00080983
	3801.33	-2e-05	0.00184	0.00046	0.000731256	0.00101	0.00115	0.00105	0.00084	0.00074	0.00204	0.000529406			3937.89	-0.00017	4e-05	0.000371494	0.00048	0.000555076	0.000485348	0.000587301	0.000756638	0.00137	0.00183	0.00082983
	3797.47	-2e-05	0.00184	0.00047	0.000711256	0.000992813	0.00113	0.00106	0.00083	0.00074	0.00206	0.000559406			3934.04	-0.00013	5e-05	0.000381494	0.00049	0.000565076	0.000495348	0.000597301	0.000766638	0.0014	0.00184	0.00084983
	3793.62	-1e-05	0.00183	0.00048	0.000701256	0.000982813	0.00112	0.00105	0.00083	0.00074	0.00208	0.000579406			3930.18	-0.00014	6e-05	0.000391494	0.00049	0.000555076	0.000495348	0.000587301	0.000786638	0.0014	0.00185	0.00083983
	3789.76	1e-05	0.00183	0.0005	0.000721256	0.001	0.00111	0.00104	0.00084	0.00073	0.0021	0.000589406			3926.32	-0.00018	7e-05	0.000391494	0.00049	0.000535076	0.000475348	0.000577301	0.000796638	0.00139	0.00184	0.00082983
	3785.9	1e-05	0.00182	0.0005	0.000741256	0.00101	0.0011	0.00103	0.00085	0.0007	0.0021	0.000579406			3922.47	-0.0002	8e-05	0.000401494	0.0005	0.000545076	0.000475348	0.000577301	0.000796638	0.00139	0.00184	0.00081983
	3782.05	-2e-05	0.00179	0.00047	0.000731256	0.000972813	0.00107	0.001	0.00082	0.00067	0.00206	0.000539406			3918.61	-0.00019	6e-05	0.000391494	0.0005	0.000545076	0.000485348	0.000587301	0.000786638	0.00138	0.00183	0.00080983
	3778.19	-6e-05	0.00174	0.00044	0.000701256	0.000902813	0.00105	0.000973288	0.00079	0.00065	0.00202	0.000489406			3914.75	-0.0002	3e-05	0.000361494	0.00048	0.000535076	0.000485348	0.000587301	0.000756638	0.00136	0.00182	0.00079983
	3774.33	-7e-05	0.00171	0.00041	0.000681256	0.000872813	0.00104	0.000953288	0.00076	0.00065	0.00199	0.000459406			3910.9	-0.0002	2e-05	0.000361494	0.00049	0.000535076	0.000475348	0.000597301	0.000756638	0.00136	0.00181	0.00078983
	3770.48	-6e-05	0.0017	0.00038	0.000681256	0.000882813	0.00104	0.000953288	0.00075	0.00065	0.00198	0.000439406			3907.04	-0.00018	5e-05	0.000391494	0.00054	0.000545076	0.000485348	0.000607301	0.000796638	0.0014	0.00184	0.00083983
	3766.62	-4e-05	0.00167	0.00035	0.000651256	0.000892813	0.00102	0.000943288	0.00072	0.00064	0.00194	0.000399406			3903.18	-0.00015	8e-05	0.000421494	0.00059	0.000565076	0.000515348	0.000607301	0.000836638	0.00146	0.00188	0.00089983
	3762.76	-3e-05	0.0016	0.00032	0.000601256	0.000852813	0.000966457	0.000913288	0.00066	0.0006	0.0019	0.000349406			3899.32	-0.00016	9e-05	0.000411494	0.00057	0.000565076	0.000515348	0.000587301	0.000856638	0.00147	0.00188	0.00089983
	3758.91	-1e-05	0.00154	0.00032	0.000571256	0.000812813	0.000926457	0.000893288	0.00061	0.00055	0.00189	0.000329406			3895.47	-0.00019	9e-05	0.000401494	0.00055	0.000565076	0.000505348	0.000577301	0.000846638	0.00145	0.00187	0.00087983
	3755.05	-2e-05	0.00156	0.00035	0.000591256	0.000812813	0.000946457	0.000893288	0.00062	0.00055	0.00192	0.000369406			3891.61	-0.00019	0.00011	0.000421494	0.00057	0.000585076	0.000515348	0.000597301	0.000846638	0.00145	0.00188	0.00089983
	3751.19	-1e-05	0.00159	0.00037	0.000611256	0.000832813	0.000996457	0.000903288	0.00066	0.00059	0.00194	0.000409406			3887.75	-0.00017	0.00012	0.000441494	0.00059	0.000595076	0.000515348	0.000617301	0.000856638	0.00145	0.00191	0.00092983
	3747.33	0	0.00159	0.00036	0.000601256	0.000842813	0.000996457	0.000893288	0.00066	0.00061	0.00192	0.000389406			3883.9	-0.00016	0.0001	0.000441494	0.00058	0.000595076	0.000515348	0.000617301	0.000866638	0.00145	0.00191	0.00094983
	3743.48	-2e-05	0.00158	0.00036	0.000591256	0.000862813	0.000976457	0.000893288	0.00065	0.0006	0.0019	0.000359406			3880.04	-0.00015	8e-05	0.000441494	0.00057	0.000605076	0.000515348	0.000627301	0.000866638	0.00146	0.00191	0.00094983
	3739.62	-6e-05	0.0016	0.00038	0.000601256	0.000892813	0.000986457	0.000913288	0.00068	0.00061	0.00193	0.000359406			3876.18	-0.00013	8e-05	0.000451494	0.00058	0.000625076	0.000525348	0.000627301	0.000876638	0.00147	0.00191	0.00095983
	3735.76	-8e-05	0.00162	0.0004	0.000621256	0.000892813	0.00101	0.000923288	0.00071	0.00062	0.00196	0.000359406			3872.33	-0.00011	0.00011	0.000471494	0.00063	0.000655076	0.000555348	0.000647301	0.000906638	0.0015	0.00193	0.00097983
	3731.91	-8e-05	0.00163	0.0004	0.000631256	0.000892813	0.00102	0.000913288	0.00071	0.0006	0.00196	0.000369406			3868.47	-0.00012	0.00014	0.000481494	0.00066	0.000675076	0.000575348	0.000657301	0.000916638	0.00151	0.00195	0.00098983
	3728.05	-6e-05	0.00162	0.0004	0.000651256	0.000892813	0.00101	0.000923288	0.00069	0.00058	0.00193	0.000369406			3864.61	-0.00014	0.00012	0.000461494	0.00064	0.000645076	0.000565348	0.000647301	0.000886638	0.00149	0.00194	0.00095983
	3724.19	-5e-05	0.00158	0.0004	0.000641256	0.000872813	0.000976457	0.000913288	0.00067	0.00056	0.0019	0.000359406			3860.76	-0.00014	0.00011	0.000451494	0.00063	0.000615076	0.000545348	0.000637301	0.000876638	0.0015	0.00193	0.00096983
	3720.34	-5e-05	0.00155	0.00039	0.000631256	0.000842813	0.000966457	0.000893288	0.00067	0.00056	0.00189	0.000349406			3856.9	-9e-05	0.00015	0.000491494	0.00072	0.000645076	0.000565348	0.000677301	0.000926638	0.00158	0.002	0.00106
	3716.48	-7e-05	0.00155	0.00039	0.000631256	0.000832813	0.000966457	0.000883288	0.00067	0.00056	0.00188	0.000349406			3853.04	-5e-05	0.00018	0.000531494	0.00078	0.000675076	0.000595348	0.000707301	0.000976638	0.00161	0.00206	0.00111
	3712.62	-0.0001	0.00157	0.00039	0.000631256	0.000842813	0.000976457	0.000883288	0.00066	0.00054	0.00187	0.000329406			3849.18	-8e-05	0.00015	0.000491494	0.00069	0.000635076	0.000585348	0.000697301	0.000946638	0.00153	0.002	0.00103
	3708.77	-9e-05	0.00157	0.0004	0.000641256	0.000872813	0.000996457	0.000903288	0.00066	0.00053	0.00189	0.000309406			3845.33	-0.00011	0.00011	0.000451494	0.00062	0.000605076	0.000575348	0.000677301	0.000916638	0.00147	0.00194	0.00094983
	3704.91	-7e-05	0.00152	0.00041	0.000651256	0.000882813	0.000996457	0.000923288	0.00066	0.00051	0.00189	0.000279406			3841.47	-9e-05	0.00011	0.000461494	0.00066	0.000625076	0.000595348	0.000677301	0.000936638	0.0015	0.00197	0.00098983
	3701.05	-5e-05	0.00145	0.0004	0.000651256	0.000872813	0.000976457	0.000913288	0.00062	0.00049	0.00183	0.000229406			3837.61	-8e-05	0.00011	0.000471494	0.00069	0.000635076	0.000595348	0.000667301	0.000926638	0.00153	0.00199	0.00103
	3697.2	-5e-05	0.00141	0.00038	0.000641256	0.000862813	0.000966457	0.000883288	0.0006	0.00048	0.00177	0.000189406			3833.76	-0.00011	0.0001	0.000451494	0.00065	0.000625076	0.000565348	0.000647301	0.000896638	0.0015	0.00196	0.00099983
	3693.34	-4e-05	0.0014	0.00038	0.000631256	0.000862813	0.000966457	0.000863288	0.0006	0.00047	0.00175	0.000179406			3829.9	-0.00013	0.00011	0.000441494	0.0006	0.000625076	0.000555348	0.000647301	0.000866638	0.00148	0.00193	0.00095983
	3689.48	-1e-05	0.00136	0.00038	0.000621256	0.000842813	0.000966457	0.000853288	0.00058	0.00045	0.00172	0.000149406			3826.04	-0.00011	0.00014	0.000451494	0.00063	0.000635076	0.000565348	0.000657301	0.000876638	0.0015	0.00196	0.00096983
	3685.62	3e-05	0.00128	0.00038	0.000601256	0.000802813	0.000936457	0.000833288	0.00052	0.00041	0.00166	9.94058e-05			3822.19	-8e-05	0.00018	0.000461494	0.00069	0.000645076	0.000585348	0.000667301	0.000906638	0.00154	0.00202	0.00102
	3681.77	1e-05	0.00122	0.00037	0.000591256	0.000782813	0.000916457	0.000823288	0.00048	0.00037	0.00163	4.94058e-05			3818.33	-7e-05	0.00018	0.000471494	0.00069	0.000635076	0.000585348	0.000657301	0.000926638	0.00157	0.00203	0.00105
	3677.91	-4e-05	0.00124	0.00038	0.000621256	0.000822813	0.000936457	0.000843288	0.0005	0.00037	0.00165	4.94058e-05			3814.47	-0.0001	0.00015	0.000461494	0.00065	0.000615076	0.000565348	0.000647301	0.000906638	0.00155	0.00199	0.00101
	3674.05	-6e-05	0.00128	0.00041	0.000661256	0.000872813	0.000966457	0.000873288	0.00054	0.00041	0.00167	4.94058e-05			3810.62	-0.00012	0.00014	0.000451494	0.00063	0.000625076	0.000555348	0.000647301	0.000906638	0.00156	0.00197	0.00097983
	3670.2	-6e-05	0.00126	0.00042	0.000671256	0.000892813	0.000966457	0.000863288	0.00054	0.0004	0.00164	1.94058e-05			3806.76	-0.0001	0.00015	0.000471494	0.00066	0.000645076	0.000575348	0.000677301	0.000926638	0.00159	0.002	0.00099983
	3666.34	-4e-05	0.00119	0.00041	0.000671256	0.000872813	0.000936457	0.000833288	0.00051	0.00035	0.00158	-2.05942e-05			3802.9	-7e-05	0.00017	0.000491494	0.00068	0.000655076	0.000585348	0.000677301	0.000966638	0.00162	0.00203	0.00103
	3662.48	-2e-05	0.0011	0.00039	0.000651256	0.000842813	0.000916457	0.000813288	0.00049	0.0003	0.00151	-6.05942e-05			3799.05	-8e-05	0.00017	0.000511494	0.00066	0.000645076	0.000575348	0.000667301	0.000976638	0.00159	0.00201	0.00101
	3658.63	-2e-05	0.00102	0.00038	0.000641256	0.000842813	0.000906457	0.000803288	0.00049	0.00028	0.00149	-9.05942e-05			3795.19	-0.00013	0.00014	0.000491494	0.0006	0.000625076	0.000565348	0.000647301	0.000946638	0.00152	0.00196	0.00092983
	3654.77	-5e-05	0.00101	0.00039	0.000651256	0.000862813	0.000926457	0.000823288	0.00052	0.00029	0.00153	-0.000100594			3791.33	-0.00016	0.0001	0.000451494	0.00054	0.000615076	0.000555348	0.000647301	0.000896638	0.00146	0.00192	0.00086983
	3650.91	-4e-05	0.00104	0.00042	0.000671256	0.000882813	0.000956457	0.000843288	0.00055	0.00031	0.00155	-9.05942e-05			3787.47	-0.00016	0.0001	0.000431494	0.00053	0.000615076	0.000555348	0.000667301	0.000876638	0.00145	0.00192	0.00086983
	3647.06	-2e-05	0.00104	0.00043	0.000691256	0.000892813	0.000966457	0.000843288	0.00054	0.00032	0.00154	-9.05942e-05			3783.62	-0.00014	0.00012	0.000431494	0.00054	0.000625076	0.000555348	0.000687301	0.000896638	0.00147	0.00195	0.00089983
	3643.2	-3e-05	0.00098	0.0004	0.000671256	0.000862813	0.000916457	0.000803288	0.0005	0.00028	0.00149	-0.000130594			3779.76	-0.00014	0.00012	0.000441494	0.00055	0.000625076	0.000565348	0.000687301	0.000916638	0.00148	0.00196	0.00090983
	3639.34	-5e-05	0.00089	0.00038	0.000631256	0.000832813	0.000856457	0.000763288	0.00044	0.00022	0.00143	-0.000190594			3775.9	-0.00014	0.00012	0.000441494	0.00055	0.000615076	0.000575348	0.000677301	0.000916638	0.00148	0.00195	0.00090983
	3635.48	-5e-05	0.00087	0.00039	0.000621256	0.000872813	0.000886457	0.000773288	0.00042	0.00021	0.00142	-0.000200594			3772.05	-0.00014	0.00012	0.000441494	0.00056	0.000615076	0.000575348	0.000677301	0.000906638	0.00151	0.00196	0.00092983
	3631.63	-3e-05	0.00086	0.00042	0.000651256	0.000932813	0.000966457	0.000813288	0.00044	0.00023	0.00143	-0.000210594			3768.19	-0.00015	0.00012	0.000431494	0.00058	0.000615076	0.000575348	0.000667301	0.000886638	0.00153	0.00197	0.00094983
	3627.77	-3e-05	0.00083	0.00043	0.000691256	0.000952813	0.00101	0.000823288	0.00046	0.00023	0.0014	-0.000250594			3764.33	-0.00015	0.00011	0.000421494	0.00059	0.000615076	0.000565348	0.000657301	0.000866638	0.00153	0.00196	0.00094983
	3623.91	-5e-05	0.00079	0.00042	0.000701256	0.000932813	0.000996457	0.000813288	0.00044	0.00019	0.00135	-0.000290594			3760.48	-0.00013	0.00012	0.000451494	0.00061	0.000625076	0.000575348	0.000667301	0.000886638	0.00154	0.00196	0.00096983
	3620.06	-6e-05	0.00078	0.00042	0.000691256	0.000922813	0.000976457	0.000793288	0.00043	0.00017	0.00135	-0.000300594			3756.62	-9e-05	0.00016	0.000491494	0.00067	0.000645076	0.000605348	0.000697301	0.000946638	0.00158	0.00202	0.00103
	3616.2	-4e-05	0.00079	0.00044	0.000701256	0.000932813	0.000976457	0.000793288	0.00045	0.00018	0.00137	-0.000300594			3752.76	-4e-05	0.00021	0.000531494	0.00078	0.000665076	0.000635348	0.000737301	0.00102	0.00166	0.00211	0.00114
	3612.34	-3e-05	0.00078	0.00045	0.000701256	0.000942813	0.000976457	0.000803288	0.00046	0.00019	0.00135	-0.000290594			3748.91	0	0.00023	0.000551494	0.00088	0.000695076	0.000675348	0.000767301	0.00107	0.00173	0.00219	0.00121
	3608.49	-4e-05	0.00076	0.00045	0.000691256	0.000922813	0.000946457	0.000803288	0.00045	0.00017	0.00132	-0.000320594			3745.05	0	0.00022	0.000531494	0.00087	0.000705076	0.000675348	0.000767301	0.00106	0.00174	0.00217	0.0012
	3604.63	-5e-05	0.00072	0.00045	0.000671256	0.000902813	0.000926457	0.000793288	0.00042	0.00013	0.0013	-0.000370594			3741.19	-3e-05	0.0002	0.000511494	0.0008	0.000685076	0.000655348	0.000747301	0.00104	0.0017	0.00211	0.00115
	3600.77	-5e-05	0.00069	0.00045	0.000671256	0.000902813	0.000936457	0.000783288	0.00041	0.00012	0.00129	-0.000410594			3737.33	-7e-05	0.00017	0.000481494	0.00076	0.000665076	0.000635348	0.000747301	0.00103	0.00166	0.00208	0.00111
	3596.92	-3e-05	0.00069	0.00046	0.000691256	0.000932813	0.000966457	0.000793288	0.00043	0.00015	0.0013	-0.000410594			3733.48	-0.00011	0.00015	0.000441494	0.00071	0.000645076	0.000615348	0.000707301	0.00101	0.00161	0.00204	0.00106
	3593.06	-2e-05	0.00072	0.00047	0.000721256	0.000962813	0.000986457	0.000823288	0.00045	0.00018	0.0013	-0.000390594			3729.62	-0.00015	0.00012	0.000411494	0.00062	0.000625076	0.000595348	0.000647301	0.000956638	0.00156	0.00199	0.00098983
	3589.2	-3e-05	0.00073	0.00047	0.000731256	0.000972813	0.000996457	0.000843288	0.00045	0.00019	0.0013	-0.000380594			3725.76	-0.00017	0.00011	0.000411494	0.00058	0.000625076	0.000585348	0.000627301	0.000946638	0.00154	0.00197	0.00096983
	3585.34	-3e-05	0.00071	0.00048	0.000741256	0.000982813	0.00101	0.000853288	0.00044	0.00018	0.00128	-0.000390594			3721.91	-0.00017	0.00012	0.000421494	0.00057	0.000625076	0.000595348	0.000657301	0.000946638	0.00153	0.00198	0.00097983
	3581.49	-2e-05	0.00067	0.00047	0.000731256	0.000972813	0.00101	0.000823288	0.00041	0.00016	0.00124	-0.000420594			3718.05	-0.00015	0.00014	0.000431494	0.00059	0.000625076	0.000605348	0.000687301	0.000946638	0.00156	0.002	0.00099983
	3577.63	-1e-05	0.00062	0.00046	0.000731256	0.000962813	0.00102	0.000793288	0.0004	0.00014	0.00122	-0.000460594			3714.19	-0.00013	0.00015	0.000461494	0.00064	0.000625076	0.000635348	0.000707301	0.000956638	0.0016	0.00204	0.00104
	3573.77	0	0.00061	0.00048	0.000761256	0.000972813	0.00106	0.000823288	0.00044	0.00014	0.00125	-0.000440594			3710.34	-0.00013	0.00013	0.000471494	0.00066	0.000615076	0.000655348	0.000717301	0.000956638	0.00162	0.00205	0.00104
	3569.92	0	0.00062	0.00053	0.000791256	0.00102	0.00107	0.000883288	0.00047	0.00016	0.00129	-0.000410594			3706.48	-0.00014	0.00012	0.000451494	0.00063	0.000615076	0.000635348	0.000707301	0.000936638	0.0016	0.00202	0.00101
	3566.06	-1e-05	0.0006	0.00055	0.000801256	0.00107	0.00106	0.000903288	0.00047	0.00018	0.0013	-0.000400594			3702.62	-0.00016	0.00013	0.000441494	0.00059	0.000625076	0.000625348	0.000707301	0.000946638	0.00158	0.002	0.00098983
	3562.2	-2e-05	0.00059	0.00055	0.000831256	0.00108	0.00106	0.000913288	0.00048	0.00021	0.00129	-0.000410594			3698.77	-0.00016	0.00013	0.000451494	0.00057	0.000645076	0.000625348	0.000707301	0.000956638	0.00158	0.002	0.00102
	3558.35	-1e-05	0.0006	0.00055	0.000861256	0.00109	0.0011	0.000943288	0.00052	0.00024	0.00129	-0.000410594			3694.91	-0.00012	0.00013	0.000461494	0.00061	0.000675076	0.000645348	0.000727301	0.000986638	0.0016	0.00204	0.00108
	3554.49	1e-05	0.0006	0.00057	0.000891256	0.0011	0.00114	0.000963288	0.00055	0.00026	0.0013	-0.000420594			3691.05	-7e-05	0.00015	0.000491494	0.00069	0.000695076	0.000675348	0.000757301	0.00102	0.00165	0.00211	0.00115
	3550.63	2e-05	0.00061	0.00059	0.000911256	0.00114	0.00117	0.000983288	0.00058	0.00027	0.00132	-0.000400594			3687.2	-8e-05	0.00017	0.000501494	0.00072	0.000715076	0.000705348	0.000767301	0.00104	0.00168	0.00214	0.00117
	3546.78	3e-05	0.00063	0.00059	0.000911256	0.00115	0.00118	0.001	0.0006	0.00028	0.00132	-0.000380594			3683.34	-0.00012	0.00017	0.000511494	0.0007	0.000725076	0.000725348	0.000757301	0.00104	0.00168	0.00213	0.00116
	3542.92	3e-05	0.00065	0.00059	0.000901256	0.00115	0.00117	0.00101	0.0006	0.00027	0.00133	-0.000380594			3679.48	-0.00011	0.0002	0.000541494	0.00075	0.000745076	0.000745348	0.000767301	0.00108	0.00172	0.00216	0.00121
	3539.06	6e-05	0.00067	0.00061	0.000911256	0.00116	0.00118	0.00103	0.00061	0.00029	0.00134	-0.000360594			3675.62	-5e-05	0.00025	0.000581494	0.00085	0.000785076	0.000775348	0.000807301	0.00113	0.0018	0.00224	0.00129
	3535.21	8e-05	0.00069	0.00065	0.000921256	0.0012	0.00122	0.00107	0.00063	0.00033	0.00137	-0.000340594			3671.77	-4e-05	0.00027	0.000611494	0.00086	0.000805076	0.000785348	0.000827301	0.00113	0.00182	0.00226	0.00131
	3531.35	8e-05	0.00071	0.00066	0.000931256	0.00122	0.00126	0.00109	0.00066	0.00037	0.00138	-0.000320594			3667.91	-9e-05	0.00022	0.000581494	0.00076	0.000775076	0.000745348	0.000807301	0.00107	0.00176	0.00221	0.00124
	3527.49	6e-05	0.00072	0.00066	0.000951256	0.00123	0.00129	0.0011	0.00068	0.00039	0.0014	-0.000300594			3664.05	-0.00014	0.00016	0.000541494	0.00066	0.000745076	0.000705348	0.000777301	0.00103	0.00169	0.00216	0.00115
	3523.63	6e-05	0.00074	0.00066	0.000991256	0.00125	0.00132	0.00112	0.00068	0.00041	0.00143	-0.000270594			3660.2	-0.00015	0.00016	0.000531494	0.00068	0.000765076	0.000705348	0.000787301	0.00105	0.00169	0.00215	0.00115
	3519.78	8e-05	0.00077	0.00067	0.00103	0.00128	0.00135	0.00115	0.00069	0.00042	0.00147	-0.000240594			3656.34	-0.00011	0.00022	0.000581494	0.00079	0.000825076	0.000755348	0.000837301	0.00113	0.00176	0.0022	0.00125
	3515.92	0.00011	0.0008	0.00069	0.00105	0.0013	0.00138	0.00119	0.00071	0.00045	0.00151	-0.000210594			3652.48	-6e-05	0.00029	0.000651494	0.00091	0.000885076	0.000815348	0.000907301	0.00121	0.00185	0.00227	0.00136
	3512.06	0.00012	0.00083	0.00072	0.00105	0.00133	0.0014	0.00121	0.00075	0.00048	0.00155	-0.000190594			3648.63	-4e-05	0.00032	0.000701494	0.00095	0.000885076	0.000835348	0.000937301	0.00123	0.00188	0.0023	0.00139
	3508.21	9e-05	0.00084	0.00074	0.00106	0.00136	0.00141	0.00123	0.00078	0.00049	0.00156	-0.000170594			3644.77	-6e-05	0.00028	0.000691494	0.00086	0.000845076	0.000815348	0.000927301	0.00118	0.00185	0.00226	0.00131
	3504.35	7e-05	0.00086	0.00076	0.00109	0.00139	0.00143	0.00127	0.0008	0.00049	0.00158	-0.000150594			3640.91	-8e-05	0.00025	0.000661494	0.00078	0.000815076	0.000805348	0.000897301	0.00114	0.00182	0.00222	0.00123
	3500.49	9e-05	0.00089	0.00077	0.00111	0.0014	0.00145	0.00131	0.00085	0.00051	0.00161	-0.000130594			3637.06	-9e-05	0.00025	0.000631494	0.00076	0.000825076	0.000815348	0.000887301	0.00113	0.00181	0.00222	0.00122
	3496.64	0.00013	0.00095	0.00081	0.00115	0.00143	0.0015	0.00135	0.00091	0.00056	0.00165	-7.05942e-05			3633.2	-9e-05	0.00026	0.000631494	0.00081	0.000855076	0.000825348	0.000887301	0.00116	0.00183	0.00225	0.00125
	3492.78	0.00013	0.001	0.00084	0.00119	0.00148	0.00155	0.00137	0.00095	0.00062	0.00169	-5.94228e-07			3629.34	-0.0001	0.00026	0.000641494	0.00085	0.000875076	0.000825348	0.000897301	0.00118	0.00184	0.00228	0.00127
	3488.92	0.00012	0.00103	0.00085	0.00122	0.00153	0.00157	0.00137	0.00097	0.00068	0.00171	2.94058e-05			3625.48	-0.00012	0.00025	0.000641494	0.00085	0.000885076	0.000825348	0.000917301	0.00118	0.00184	0.00227	0.00127
	3485.07	0.00011	0.00105	0.00085	0.00125	0.00154	0.00156	0.00138	0.00098	0.00069	0.00171	2.94058e-05			3621.63	-0.00013	0.00025	0.000641494	0.00086	0.000895076	0.000825348	0.000927301	0.00119	0.00185	0.00226	0.00128
	3481.21	0.00015	0.00109	0.00087	0.00128	0.00155	0.00157	0.00143	0.001	0.00071	0.00174	4.94058e-05			3617.77	-0.00011	0.00028	0.000661494	0.00089	0.000915076	0.000845348	0.000947301	0.00121	0.00188	0.00228	0.00132
	3477.35	0.00018	0.00112	0.00088	0.0013	0.00157	0.0016	0.00148	0.00102	0.00073	0.00179	9.94058e-05			3613.91	-9e-05	0.00031	0.000701494	0.00092	0.000935076	0.000875348	0.000977301	0.00124	0.0019	0.00233	0.00136
	3473.49	0.00019	0.00117	0.00089	0.00132	0.0016	0.00165	0.0015	0.00106	0.00077	0.00184	0.000159406			3610.06	-6e-05	0.00033	0.000741494	0.00094	0.000975076	0.000915348	0.00102	0.00127	0.00191	0.00236	0.00137
	3469.64	0.0002	0.00123	0.00092	0.00135	0.00164	0.00171	0.00152	0.0011	0.00081	0.00188	0.000199406			3606.2	-4e-05	0.00034	0.000761494	0.00094	0.000995076	0.000925348	0.00102	0.00129	0.00191	0.00234	0.00135
	3465.78	0.0002	0.00128	0.00095	0.00138	0.00168	0.00175	0.00157	0.00114	0.00087	0.00192	0.000209406			3602.34	-4e-05	0.00034	0.000751494	0.0009	0.000985076	0.000915348	0.00101	0.00129	0.0019	0.00231	0.00133
	3461.92	0.00021	0.00131	0.00098	0.00139	0.00172	0.00177	0.00163	0.00116	0.00092	0.00196	0.000229406			3598.49	-5e-05	0.00034	0.000741494	0.00088	0.000955076	0.000925348	0.000987301	0.00128	0.00188	0.0023	0.00133
	3458.07	0.00021	0.00136	0.00101	0.00142	0.00177	0.00181	0.00169	0.00121	0.00097	0.00202	0.000279406			3594.63	-6e-05	0.00034	0.000741494	0.00088	0.000955076	0.000935348	0.000967301	0.00127	0.00189	0.0023	0.00133
	3454.21	0.00023	0.00143	0.00104	0.00148	0.00183	0.00188	0.00175	0.00129	0.00102	0.00207	0.000359406			3590.77	-6e-05	0.00034	0.000741494	0.0009	0.000965076	0.000945348	0.000977301	0.00126	0.00191	0.00232	0.00135
	3450.35	0.00024	0.00151	0.00106	0.00154	0.00188	0.00194	0.00181	0.00136	0.00107	0.00213	0.000459406			3586.92	-6e-05	0.00033	0.000741494	0.00091	0.000985076	0.000945348	0.000997301	0.00125	0.00193	0.00235	0.00138
	3446.5	0.00026	0.00159	0.0011	0.00159	0.00192	0.002	0.00187	0.00141	0.00112	0.00219	0.000539406			3583.06	-7e-05	0.00032	0.000741494	0.00089	0.000995076	0.000945348	0.00102	0.00123	0.00192	0.00237	0.00137
	3442.64	0.00028	0.00165	0.00113	0.00162	0.00194	0.00204	0.00189	0.00143	0.00116	0.00223	0.000579406			3579.2	-8e-05	0.00032	0.000751494	0.00088	0.000995076	0.000945348	0.00102	0.00121	0.00191	0.00236	0.00134
	3438.78	0.00029	0.00168	0.00113	0.00163	0.00196	0.00205	0.00189	0.00146	0.00119	0.00227	0.000589406			3575.34	-8e-05	0.00034	0.000771494	0.00089	0.000985076	0.000965348	0.00101	0.00122	0.00191	0.00234	0.00133
	3434.93	0.00029	0.00172	0.00113	0.00164	0.00199	0.00205	0.00192	0.00151	0.00124	0.00231	0.000629406			3571.49	-8e-05	0.00036	0.000781494	0.00092	0.000985076	0.000975348	0.000997301	0.00124	0.00191	0.00235	0.00134
	3431.07	0.00029	0.00176	0.00116	0.00167	0.00201	0.00209	0.00198	0.00156	0.00129	0.00237	0.000699406			3567.63	-5e-05	0.00037	0.000781494	0.00094	0.000995076	0.000975348	0.000987301	0.00124	0.0019	0.00237	0.00136
	3427.21	0.00031	0.00184	0.0012	0.00175	0.00207	0.00216	0.00205	0.00162	0.00135	0.00244	0.000779406			3563.77	-4e-05	0.00035	0.000771494	0.00092	0.00101	0.000965348	0.000997301	0.00123	0.00188	0.00236	0.00135
	3423.36	0.00035	0.00194	0.00125	0.00182	0.00215	0.00224	0.00212	0.00168	0.00141	0.00252	0.000869406			3559.92	-4e-05	0.00033	0.000751494	0.00089	0.000985076	0.000955348	0.000987301	0.00122	0.00188	0.00232	0.00133
	3419.5	0.00038	0.00202	0.00129	0.00188	0.00223	0.0023	0.00219	0.00174	0.00146	0.00259	0.000919406			3556.06	-4e-05	0.00033	0.000741494	0.00086	0.000975076	0.000935348	0.000977301	0.00122	0.00188	0.0023	0.00131
	3415.64	0.00038	0.00209	0.00133	0.00192	0.00228	0.00236	0.00224	0.0018	0.00151	0.00266	0.000979406			3552.2	-4e-05	0.00033	0.000751494	0.00087	0.000965076	0.000915348	0.000967301	0.00122	0.00189	0.00228	0.00129
	3411.78	0.00039	0.00219	0.00138	0.00198	0.00235	0.00245	0.0023	0.00187	0.00157	0.00275	0.00108			3548.35	-4e-05	0.00034	0.000771494	0.00089	0.000965076	0.000915348	0.000957301	0.00121	0.0019	0.00227	0.00129
	3407.93	0.00045	0.00231	0.00144	0.00207	0.00244	0.00255	0.00238	0.00197	0.00168	0.00285	0.00119			3544.49	-4e-05	0.00035	0.000771494	0.0009	0.000965076	0.000915348	0.000957301	0.0012	0.0019	0.00227	0.00127
	3404.07	0.00051	0.00244	0.00153	0.00216	0.00252	0.00265	0.00248	0.00207	0.00182	0.00294	0.00129			3540.63	-6e-05	0.00034	0.000751494	0.00087	0.000955076	0.000885348	0.000947301	0.00119	0.00187	0.00226	0.00123
	3400.21	0.00053	0.00256	0.0016	0.00221	0.00257	0.00273	0.00258	0.00216	0.00193	0.00303	0.00139			3536.78	-8e-05	0.00031	0.000731494	0.00085	0.000955076	0.000855348	0.000927301	0.00119	0.00184	0.00224	0.00121
	3396.36	0.00054	0.00265	0.00164	0.00225	0.00262	0.00279	0.00267	0.00224	0.00202	0.00312	0.00148			3532.92	-9e-05	0.00031	0.000731494	0.00086	0.000955076	0.000855348	0.000927301	0.00118	0.00182	0.00223	0.00122
	3392.5	0.00054	0.00273	0.00168	0.0023	0.00268	0.00286	0.00275	0.00233	0.0021	0.00322	0.00155			3529.06	-7e-05	0.00032	0.000751494	0.00089	0.000945076	0.000885348	0.000927301	0.00118	0.00184	0.00223	0.00123
	3388.64	0.00056	0.0028	0.00171	0.00237	0.00276	0.00294	0.00284	0.00243	0.00219	0.00332	0.00165			3525.21	-3e-05	0.00035	0.000771494	0.0009	0.000945076	0.000905348	0.000937301	0.0012	0.00186	0.00224	0.00125
	3384.79	0.00059	0.0029	0.00175	0.00244	0.00285	0.00302	0.00293	0.00252	0.0023	0.00343	0.00178			3521.35	-1e-05	0.00037	0.000781494	0.00089	0.000945076	0.000895348	0.000937301	0.00121	0.00185	0.00224	0.00127
	3380.93	0.00059	0.003	0.00179	0.00251	0.00296	0.00311	0.00303	0.00261	0.0024	0.00354	0.0019			3517.49	-3e-05	0.00036	0.000761494	0.00085	0.000915076	0.000845348	0.000887301	0.00117	0.0018	0.0022	0.00123
	3377.07	0.00058	0.00311	0.00181	0.00257	0.00304	0.00322	0.00311	0.00269	0.00247	0.00363	0.00199			3513.63	-7e-05	0.00032	0.000731494	0.0008	0.000895076	0.000805348	0.000837301	0.00112	0.00176	0.00216	0.00118
	3373.22	0.00058	0.00321	0.00183	0.00263	0.00311	0.00333	0.00316	0.00278	0.00252	0.00372	0.00209			3509.78	-0.0001	0.00027	0.000711494	0.00076	0.000885076	0.000805348	0.000817301	0.00107	0.00175	0.00214	0.00114
	3369.36	0.00061	0.00334	0.00188	0.00271	0.00321	0.00343	0.00324	0.00291	0.00262	0.00383	0.00221			3505.92	-0.00011	0.00025	0.000691494	0.00075	0.000865076	0.000805348	0.000797301	0.00105	0.00171	0.00212	0.00111
	3365.5	0.00064	0.00348	0.00194	0.00278	0.00332	0.00352	0.00336	0.00304	0.00276	0.00394	0.00234			3502.06	-0.00011	0.00026	0.000681494	0.00074	0.000855076	0.000775348	0.000777301	0.00102	0.00168	0.00211	0.00108
	3361.64	0.00067	0.00362	0.00198	0.00281	0.00341	0.00363	0.00349	0.00315	0.00291	0.00406	0.00246			3498.21	-9e-05	0.00027	0.000681494	0.00074	0.000845076	0.000755348	0.000787301	0.000996638	0.00166	0.00209	0.00108
	3357.79	0.00067	0.00374	0.00199	0.00284	0.00347	0.00372	0.0036	0.00325	0.00303	0.00418	0.00257			3494.35	-5e-05	0.00027	0.000701494	0.00073	0.000825076	0.000735348	0.000787301	0.000976638	0.00166	0.00205	0.00109
	3353.93	0.00066	0.00384	0.00199	0.00288	0.00351	0.0038	0.0037	0.00334	0.00314	0.00431	0.00269			3490.49	-3e-05	0.00027	0.000701494	0.00074	0.000815076	0.000715348	0.000777301	0.000966638	0.00166	0.00202	0.00107
	3350.07	0.00067	0.00397	0.002	0.00295	0.00358	0.00388	0.00381	0.00344	0.00327	0.00446	0.00281			3486.64	-4e-05	0.00028	0.000691494	0.00074	0.000815076	0.000695348	0.000757301	0.000936638	0.00163	0.00201	0.00104
	3346.22	0.00068	0.00413	0.00203	0.003	0.00367	0.00398	0.00393	0.00356	0.00341	0.00461	0.00295			3482.78	-5e-05	0.00029	0.000661494	0.00073	0.000795076	0.000665348	0.000717301	0.000906638	0.00159	0.00198	0.00098983
	3342.36	0.00069	0.00428	0.00207	0.00305	0.00374	0.00408	0.00405	0.00369	0.00354	0.00473	0.00309			3478.92	-4e-05	0.00029	0.000631494	0.00072	0.000775076	0.000645348	0.000667301	0.000896638	0.00155	0.00195	0.00092983
	3338.5	0.00069	0.00442	0.00211	0.00309	0.00379	0.00418	0.00416	0.00383	0.00367	0.00484	0.00322			3475.07	-4e-05	0.00029	0.000621494	0.00071	0.000745076	0.000615348	0.000637301	0.000896638	0.00153	0.00193	0.00089983
	3334.65	0.0007	0.00454	0.00212	0.00311	0.00384	0.00426	0.00425	0.00394	0.00379	0.00494	0.00336			3471.21	-5e-05	0.00029	0.000631494	0.0007	0.000725076	0.000585348	0.000627301	0.000896638	0.00152	0.00191	0.00089983
	3330.79	0.00068	0.00464	0.00211	0.00312	0.00388	0.00431	0.00431	0.00403	0.00388	0.00503	0.00347			3467.35	-5e-05	0.0003	0.000651494	0.0007	0.000715076	0.000565348	0.000607301	0.000876638	0.00149	0.00189	0.00089983
	3326.93	0.00066	0.00474	0.0021	0.00313	0.00392	0.00434	0.00438	0.00414	0.00399	0.00515	0.00358			3463.49	-4e-05	0.0003	0.000641494	0.0007	0.000715076	0.000565348	0.000577301	0.000836638	0.00145	0.00188	0.00086983
	3323.08	0.00065	0.00489	0.00214	0.00316	0.00397	0.0044	0.00446	0.00426	0.00412	0.00531	0.00371			3459.64	-6e-05	0.00028	0.000611494	0.00066	0.000685076	0.000545348	0.000537301	0.000776638	0.00139	0.00185	0.00080983
	3319.22	0.00067	0.00505	0.00217	0.00319	0.00402	0.00448	0.00456	0.00437	0.00423	0.00547	0.00385			3455.78	-7e-05	0.00026	0.000581494	0.00063	0.000675076	0.000535348	0.000497301	0.000736638	0.00134	0.00181	0.00076983
	3315.36	0.00071	0.00519	0.00218	0.0032	0.00404	0.00454	0.00464	0.00444	0.00431	0.00559	0.00398			3451.92	-6e-05	0.00027	0.000591494	0.00063	0.000685076	0.000555348	0.000487301	0.000716638	0.00134	0.00179	0.00076983
	3311.51	0.00074	0.0053	0.00217	0.00319	0.00405	0.00458	0.00469	0.0045	0.00439	0.00568	0.00408			3448.07	-4e-05	0.00029	0.000601494	0.00065	0.000685076	0.000555348	0.000487301	0.000716638	0.00136	0.00178	0.00076983
	3307.65	0.00072	0.0054	0.00215	0.00317	0.00407	0.00461	0.00473	0.00457	0.00448	0.00576	0.00417			3444.21	-4e-05	0.00031	0.000611494	0.00069	0.000665076	0.000535348	0.000487301	0.000706638	0.00136	0.00179	0.00076983
	3303.79	0.00069	0.0055	0.00212	0.00318	0.00407	0.00462	0.00476	0.00464	0.00456	0.00584	0.00427			3440.35	-6e-05	0.00034	0.000611494	0.0007	0.000665076	0.000515348	0.000487301	0.000706638	0.00134	0.00178	0.00076983
	3299.93	0.00066	0.00559	0.0021	0.0032	0.00407	0.00463	0.0048	0.0047	0.00465	0.00593	0.0044			3436.5	-5e-05	0.00036	0.000631494	0.0007	0.000675076	0.000495348	0.000477301	0.000696638	0.00133	0.00178	0.00073983
	3296.08	0.00066	0.00567	0.0021	0.00321	0.00407	0.00466	0.00486	0.00476	0.00473	0.00603	0.00452			3432.64	-1e-05	0.00038	0.000681494	0.00072	0.000695076	0.000505348	0.000487301	0.000696638	0.00134	0.00177	0.00071983
	3292.22	0.00066	0.00575	0.00209	0.00318	0.00405	0.00469	0.00488	0.0048	0.00478	0.00608	0.00458			3428.78	2e-05	0.00038	0.000721494	0.00074	0.000715076	0.000515348	0.000507301	0.000706638	0.00135	0.00175	0.00070983
	3288.36	0.00063	0.00582	0.00208	0.00315	0.00402	0.00468	0.00488	0.00482	0.0048	0.00611	0.00461			3424.93	3e-05	0.00038	0.000741494	0.00075	0.000725076	0.000525348	0.000517301	0.000706638	0.00135	0.00174	0.00071983
	3284.51	0.00062	0.00589	0.00207	0.00313	0.00401	0.00467	0.00489	0.00485	0.00482	0.00615	0.00464			3421.07	4e-05	0.0004	0.000761494	0.00077	0.000745076	0.000555348	0.000527301	0.000716638	0.00135	0.00176	0.00074983
	3280.65	0.00063	0.00597	0.00205	0.00313	0.00401	0.00466	0.00489	0.00488	0.00486	0.00621	0.00469			3417.21	6e-05	0.00044	0.000801494	0.0008	0.000775076	0.000585348	0.000557301	0.000746638	0.00135	0.00178	0.00076983
	3276.79	0.00064	0.00605	0.00203	0.00313	0.004	0.00464	0.00492	0.0049	0.0049	0.00628	0.00476			3413.36	8e-05	0.00047	0.000831494	0.00083	0.000815076	0.000635348	0.000597301	0.000776638	0.00137	0.00181	0.00078983
	3272.94	0.00064	0.00614	0.00203	0.00313	0.004	0.00465	0.00496	0.00492	0.00496	0.00634	0.00483			3409.5	9e-05	0.00051	0.000881494	0.00091	0.000875076	0.000695348	0.000667301	0.000826638	0.00143	0.00185	0.00082983
	3269.08	0.00063	0.00622	0.00203	0.00312	0.00401	0.00468	0.00499	0.00494	0.00502	0.00638	0.00489			3405.64	0.00011	0.00057	0.000931494	0.00099	0.000925076	0.000735348	0.000717301	0.000886638	0.00149	0.00188	0.00087983
	3265.22	0.00061	0.00626	0.00202	0.00311	0.00401	0.00468	0.00499	0.00498	0.00506	0.0064	0.00494			3401.78	0.00014	0.00062	0.000981494	0.00103	0.000975076	0.000765348	0.000747301	0.000926638	0.00153	0.00191	0.00090983
	3261.37	0.00061	0.00629	0.00201	0.00309	0.00399	0.00465	0.00497	0.005	0.00508	0.00644	0.00497			3397.93	0.00017	0.00067	0.00105	0.00107	0.00104	0.000825348	0.000797301	0.000976638	0.00156	0.00197	0.00095983
	3257.51	0.00062	0.00631	0.00201	0.00307	0.00396	0.00462	0.00495	0.00499	0.00509	0.00647	0.00501			3394.07	0.00021	0.00075	0.00115	0.00116	0.00113	0.000935348	0.000877301	0.00106	0.00161	0.00206	0.00104
	3253.65	0.00061	0.00634	0.002	0.00304	0.00393	0.0046	0.00493	0.00498	0.00509	0.00649	0.00504			3390.21	0.00025	0.00084	0.00124	0.00126	0.00125	0.00105	0.000957301	0.00116	0.00169	0.00215	0.00114
	3249.79	0.00059	0.00635	0.00197	0.00301	0.00391	0.00457	0.00492	0.00498	0.00509	0.00649	0.00506			3386.36	0.00029	0.00091	0.00131	0.00136	0.00134	0.00114	0.00103	0.00123	0.00178	0.00223	0.00123
	3245.94	0.00057	0.00635	0.00195	0.00299	0.00388	0.00455	0.00491	0.005	0.0051	0.0065	0.00507			3382.5	0.00031	0.00094	0.00136	0.00144	0.00143	0.00121	0.0011	0.00129	0.00187	0.00231	0.00131
	3242.08	0.00057	0.00637	0.00192	0.00299	0.00385	0.00454	0.0049	0.005	0.00511	0.00649	0.00509			3378.64	0.00032	0.00096	0.00142	0.00154	0.00152	0.00129	0.0012	0.00138	0.00197	0.00239	0.00141
	3238.22	0.00056	0.00639	0.00188	0.00297	0.00381	0.00452	0.00488	0.00497	0.0051	0.00648	0.00509			3374.79	0.00035	0.00102	0.00149	0.00164	0.00163	0.0014	0.00132	0.0015	0.00207	0.00248	0.00152
	3234.37	0.00053	0.0064	0.00186	0.00291	0.00378	0.0045	0.00485	0.00493	0.00507	0.00649	0.00506			3370.93	0.00038	0.00107	0.00158	0.00173	0.00174	0.00152	0.00144	0.00163	0.00218	0.0026	0.00161
	3230.51	0.00051	0.00638	0.00185	0.00286	0.00375	0.00446	0.00481	0.0049	0.00505	0.0065	0.00504			3367.07	0.00038	0.00111	0.00166	0.00183	0.00185	0.00165	0.00157	0.00175	0.00229	0.00276	0.00171
	3226.65	0.0005	0.00638	0.00182	0.00283	0.00373	0.00441	0.00477	0.00488	0.00504	0.00649	0.00506			3363.22	0.0004	0.00116	0.00176	0.00195	0.00198	0.00178	0.00173	0.00188	0.00244	0.00292	0.00185
	3222.8	0.0005	0.0064	0.0018	0.00282	0.00371	0.00436	0.00475	0.00488	0.00503	0.00648	0.0051			3359.36	0.00044	0.00123	0.00187	0.00207	0.00211	0.00193	0.00188	0.00203	0.0026	0.00306	0.002
	3218.94	0.00051	0.00643	0.00179	0.00281	0.00369	0.00434	0.00473	0.00488	0.00503	0.00649	0.00512			3355.5	0.00046	0.00128	0.00195	0.00217	0.00222	0.00208	0.00202	0.00218	0.00275	0.00318	0.00213
	3215.08	0.00049	0.00645	0.00179	0.00279	0.00367	0.00434	0.00472	0.00485	0.00501	0.00649	0.00511			3351.64	0.00045	0.00131	0.00201	0.00226	0.00234	0.00221	0.00216	0.00233	0.00288	0.0033	0.00227
	3211.23	0.00045	0.00646	0.00178	0.00277	0.00363	0.00433	0.0047	0.00481	0.00498	0.00648	0.00509			3347.79	0.00044	0.00135	0.00208	0.00236	0.00248	0.00234	0.0023	0.00248	0.00303	0.00344	0.00244
	3207.37	0.00042	0.00645	0.00176	0.00272	0.00358	0.00429	0.00466	0.00478	0.00495	0.00644	0.00506			3343.93	0.00044	0.00141	0.00216	0.00246	0.0026	0.00247	0.00244	0.00263	0.00319	0.0036	0.00259
	3203.51	0.00042	0.00644	0.00173	0.00268	0.00353	0.00425	0.0046	0.00475	0.00492	0.00641	0.00503			3340.07	0.00044	0.00143	0.00223	0.00254	0.00272	0.00262	0.00258	0.00279	0.00335	0.00376	0.00273
	3199.66	0.00043	0.00642	0.0017	0.00267	0.0035	0.00421	0.00457	0.00473	0.0049	0.00641	0.00502			3336.22	0.00046	0.00144	0.00228	0.00263	0.00284	0.00277	0.00273	0.00295	0.0035	0.00392	0.0029
	3195.8	0.00043	0.00642	0.00168	0.00267	0.00349	0.00419	0.00455	0.00472	0.00489	0.00643	0.00502			3332.36	0.00048	0.00147	0.00231	0.00273	0.00296	0.0029	0.00289	0.00309	0.00365	0.00408	0.00306
	3191.94	0.00042	0.00642	0.00167	0.00265	0.00349	0.00417	0.00454	0.0047	0.00488	0.00642	0.00504			3328.5	0.00049	0.00148	0.00234	0.00282	0.00307	0.00302	0.00303	0.00321	0.00379	0.00422	0.00321
	3188.08	0.00043	0.00642	0.00167	0.00263	0.00347	0.00415	0.00452	0.00468	0.00486	0.00641	0.00503			3324.65	0.0005	0.00147	0.00237	0.00288	0.00315	0.00313	0.00317	0.00334	0.00392	0.00435	0.00335
	3184.23	0.00041	0.0064	0.00165	0.00259	0.00342	0.00411	0.00447	0.00464	0.00482	0.00637	0.005			3320.79	0.0005	0.00145	0.00239	0.00292	0.0032	0.00322	0.00328	0.00347	0.00405	0.00448	0.0035
	3180.37	0.00037	0.00635	0.00161	0.00253	0.00336	0.00405	0.0044	0.00457	0.00477	0.00632	0.00496			3316.93	0.00048	0.00144	0.00239	0.00295	0.00326	0.00329	0.00339	0.00359	0.00418	0.00461	0.00363
	3176.51	0.00035	0.00629	0.00156	0.00248	0.00329	0.00398	0.00433	0.0045	0.00472	0.00626	0.00493			3313.08	0.00049	0.00145	0.00241	0.003	0.00333	0.00338	0.00351	0.00372	0.00432	0.00476	0.00377
	3172.66	0.00034	0.00626	0.00153	0.00244	0.00323	0.00393	0.00428	0.00445	0.00468	0.00622	0.00488			3309.22	0.00049	0.00147	0.00242	0.00305	0.0034	0.00349	0.00364	0.00383	0.00446	0.00492	0.0039
	3168.8	0.00034	0.00626	0.00153	0.00241	0.0032	0.0039	0.00424	0.00443	0.00465	0.0062	0.00485			3305.36	0.00048	0.00147	0.00242	0.00307	0.00343	0.00359	0.00374	0.00392	0.00459	0.00504	0.00401
	3164.94	0.00034	0.00626	0.00153	0.00238	0.00318	0.00388	0.0042	0.0044	0.00463	0.00619	0.00483			3301.51	0.00046	0.00145	0.00241	0.00306	0.00345	0.00364	0.00382	0.004	0.0047	0.00514	0.00412
	3161.09	0.00034	0.00624	0.00151	0.00235	0.00315	0.00385	0.00416	0.00435	0.0046	0.00615	0.00481			3297.65	0.00046	0.00142	0.00239	0.00303	0.00347	0.00367	0.00388	0.0041	0.00478	0.00522	0.00422
	3157.23	0.00031	0.0062	0.00147	0.00231	0.00312	0.00379	0.00411	0.00429	0.00454	0.0061	0.00478			3293.79	0.00045	0.00138	0.00236	0.00301	0.0035	0.0037	0.00391	0.00419	0.00484	0.00528	0.0043
	3153.37	0.00029	0.00615	0.00144	0.00227	0.00307	0.00373	0.00405	0.00424	0.00447	0.00605	0.00476			3289.93	0.00043	0.00135	0.00233	0.003	0.00353	0.00373	0.00395	0.00425	0.00491	0.00534	0.00437
	3149.52	0.00028	0.00611	0.00142	0.00225	0.00302	0.00369	0.004	0.00418	0.00441	0.00602	0.00472			3286.08	0.0004	0.00132	0.00231	0.00299	0.00353	0.00376	0.00401	0.00427	0.00498	0.00539	0.00443
	3145.66	0.00027	0.00607	0.0014	0.00224	0.00298	0.00364	0.00394	0.00412	0.00435	0.00598	0.00467			3282.22	0.00038	0.0013	0.00228	0.00297	0.00349	0.00376	0.00403	0.00427	0.00503	0.00544	0.00446
	3141.8	0.00027	0.00603	0.00139	0.00221	0.00296	0.00359	0.00389	0.00407	0.0043	0.00593	0.00462			3278.36	0.00038	0.0013	0.00225	0.00295	0.00344	0.00374	0.00402	0.00429	0.00506	0.00547	0.00449
	3137.94	0.00029	0.006	0.00137	0.00219	0.00293	0.00354	0.00386	0.00404	0.00427	0.0059	0.0046			3274.51	0.00038	0.00129	0.00223	0.00293	0.00342	0.00373	0.00402	0.00432	0.00508	0.00551	0.00451
	3134.09	0.00028	0.00597	0.00134	0.00216	0.00289	0.00349	0.00384	0.00402	0.00424	0.00586	0.00457			3270.65	0.00036	0.00127	0.0022	0.00291	0.00341	0.00372	0.00402	0.00433	0.0051	0.00553	0.0045
	3130.23	0.00025	0.00592	0.00132	0.00211	0.00284	0.00344	0.00379	0.00396	0.00419	0.00581	0.0045			3266.79	0.00033	0.00124	0.00215	0.00288	0.00339	0.0037	0.00403	0.00432	0.00511	0.00554	0.0045
	3126.37	0.00023	0.00586	0.0013	0.00205	0.00279	0.00339	0.00372	0.00387	0.00412	0.00576	0.00442			3262.94	0.00031	0.00123	0.0021	0.00285	0.00336	0.00368	0.00403	0.00431	0.00512	0.00554	0.00452
	3122.52	0.00021	0.0058	0.00127	0.00201	0.00273	0.00333	0.00365	0.00379	0.00406	0.00569	0.00434			3259.08	0.00031	0.0012	0.00207	0.00282	0.00333	0.00365	0.00402	0.00429	0.00511	0.00554	0.00455
	3118.66	0.0002	0.00574	0.00124	0.00198	0.00267	0.00328	0.00359	0.00373	0.00401	0.00563	0.00429			3255.22	0.00031	0.00116	0.00205	0.00278	0.00329	0.0036	0.00399	0.00427	0.0051	0.00552	0.00454
	3114.8	0.00017	0.00569	0.00122	0.00195	0.00262	0.00323	0.00354	0.00369	0.00396	0.00559	0.00424			3251.37	0.0003	0.00114	0.00202	0.00273	0.00326	0.00354	0.00394	0.00424	0.00508	0.00549	0.00452
	3110.95	0.00015	0.00564	0.00119	0.00192	0.00258	0.00318	0.00348	0.00365	0.00391	0.00556	0.00419			3247.51	0.00028	0.00111	0.00198	0.00269	0.00321	0.0035	0.0039	0.00421	0.00505	0.00547	0.0045
	3107.09	0.00015	0.00558	0.00116	0.00188	0.00255	0.00313	0.00343	0.00361	0.00384	0.0055	0.00414			3243.65	0.00025	0.00106	0.00194	0.00266	0.00316	0.00346	0.00385	0.00418	0.00501	0.00545	0.00446
	3103.23	0.00015	0.00552	0.00114	0.00185	0.00252	0.00309	0.00338	0.00357	0.00378	0.00543	0.00409			3239.79	0.00022	0.00102	0.0019	0.0026	0.00311	0.00344	0.00379	0.00416	0.00497	0.00541	0.00442
	3099.38	0.00015	0.00548	0.00113	0.00183	0.00249	0.00305	0.00333	0.00351	0.00374	0.00537	0.00405			3235.94	0.0002	0.00099	0.00187	0.00255	0.00306	0.0034	0.00376	0.00413	0.00495	0.00538	0.00438
	3095.52	0.00015	0.00545	0.00112	0.00183	0.00247	0.00303	0.00329	0.00346	0.00371	0.00532	0.00402			3232.08	0.0002	0.00098	0.00182	0.0025	0.00303	0.00336	0.00374	0.0041	0.00493	0.00536	0.00435
	3091.66	0.00014	0.00542	0.00111	0.00182	0.00244	0.00301	0.00324	0.00342	0.00368	0.00528	0.00399			3228.22	0.00022	0.00097	0.00179	0.00248	0.003	0.00333	0.00372	0.00406	0.00489	0.00534	0.00433
	3087.81	0.00013	0.00539	0.00109	0.00179	0.0024	0.00297	0.00319	0.00338	0.00363	0.00524	0.00395			3224.37	0.00022	0.00096	0.00177	0.00246	0.00297	0.00331	0.0037	0.00402	0.00485	0.0053	0.0043
	3083.95	0.0001	0.00533	0.00107	0.00175	0.00237	0.00293	0.00312	0.00333	0.00357	0.0052	0.0039			3220.51	0.00021	0.00094	0.00173	0.00243	0.00293	0.00327	0.00366	0.00397	0.00481	0.00526	0.00427
	3080.09	9e-05	0.00528	0.00105	0.00172	0.00233	0.0029	0.00308	0.00328	0.00352	0.00515	0.00384			3216.65	0.00018	0.00091	0.00168	0.00238	0.00286	0.0032	0.00361	0.00392	0.00477	0.0052	0.00423
	3076.23	0.0001	0.00525	0.00105	0.00171	0.00231	0.00287	0.00305	0.00324	0.00348	0.00511	0.0038			3212.8	0.00016	0.00089	0.00163	0.00232	0.0028	0.00316	0.00357	0.00388	0.00474	0.00514	0.00419
	3072.38	0.00011	0.00522	0.00104	0.0017	0.00229	0.00285	0.00303	0.00321	0.00345	0.00507	0.00376			3208.94	0.00014	0.00088	0.00161	0.00227	0.00275	0.00311	0.00353	0.00384	0.0047	0.0051	0.00414
	3068.52	0.00011	0.00518	0.00102	0.00169	0.00226	0.00282	0.00301	0.00318	0.00342	0.00503	0.00373			3205.08	0.00011	0.00085	0.00158	0.00221	0.00269	0.00303	0.00347	0.00378	0.00463	0.00506	0.00409
	3064.66	0.0001	0.00515	0.00099	0.00168	0.00223	0.00278	0.00296	0.00316	0.00338	0.00499	0.00369			3201.23	0.0001	0.0008	0.00154	0.00216	0.00264	0.00297	0.0034	0.00373	0.00456	0.00503	0.00404
	3060.81	9e-05	0.00512	0.00098	0.00166	0.0022	0.00274	0.0029	0.00311	0.00333	0.00495	0.00366			3197.37	0.0001	0.00077	0.00152	0.00211	0.0026	0.00294	0.00336	0.00369	0.00451	0.005	0.00399
	3056.95	0.0001	0.00508	0.00099	0.00163	0.00218	0.0027	0.00286	0.00307	0.00329	0.00492	0.00362			3193.51	0.0001	0.00074	0.0015	0.00206	0.00256	0.00291	0.00332	0.00364	0.00448	0.00496	0.00395
	3053.09	0.00011	0.00505	0.00099	0.00161	0.00217	0.00268	0.00284	0.00305	0.00326	0.0049	0.00359			3189.66	9e-05	0.00072	0.00146	0.00201	0.00252	0.00287	0.00327	0.00359	0.00444	0.0049	0.00392
	3049.24	0.00012	0.00503	0.00098	0.00159	0.00216	0.00267	0.00283	0.00301	0.00324	0.00487	0.00357			3185.8	6e-05	0.00071	0.00141	0.00196	0.00247	0.00282	0.00321	0.00354	0.0044	0.00483	0.00387
	3045.38	0.00011	0.00501	0.00098	0.00157	0.00215	0.00266	0.00282	0.00297	0.00322	0.00484	0.00355			3181.94	3e-05	0.0007	0.00136	0.00192	0.00242	0.00279	0.00315	0.00349	0.00436	0.00476	0.00381
	3041.52	0.0001	0.00497	0.00097	0.00154	0.00213	0.00263	0.00279	0.00294	0.0032	0.00482	0.00352			3178.08	2e-05	0.00069	0.00135	0.0019	0.00239	0.00276	0.00311	0.00346	0.00433	0.00473	0.00378
	3037.67	7e-05	0.00491	0.00094	0.00151	0.00208	0.00259	0.00273	0.0029	0.00315	0.00478	0.00347			3174.23	3e-05	0.00068	0.00134	0.00188	0.00237	0.00274	0.00308	0.00342	0.00429	0.00472	0.00375
	3033.81	4e-05	0.00485	0.00091	0.0015	0.00204	0.00255	0.00268	0.00285	0.0031	0.00473	0.00342			3170.37	3e-05	0.00066	0.0013	0.00185	0.00232	0.0027	0.00303	0.00338	0.00423	0.00468	0.0037
	3029.95	3e-05	0.00483	0.00089	0.00149	0.00203	0.00253	0.00267	0.00281	0.00307	0.00469	0.00339			3166.51	2e-05	0.00062	0.00124	0.00181	0.00226	0.00263	0.00298	0.00334	0.00418	0.00462	0.00364
	3026.09	3e-05	0.00483	0.00088	0.00148	0.00202	0.00252	0.00266	0.00279	0.00305	0.00467	0.00338			3162.66	-1e-05	0.00059	0.00121	0.00175	0.0022	0.00256	0.00292	0.0033	0.00413	0.00457	0.00358
	3022.24	4e-05	0.00483	0.00089	0.00148	0.00201	0.00252	0.00265	0.00278	0.00302	0.00466	0.00338			3158.8	-2e-05	0.00056	0.00118	0.00171	0.00215	0.0025	0.00286	0.00325	0.00408	0.00453	0.00352
	3018.38	4e-05	0.00481	0.0009	0.00148	0.002	0.0025	0.00264	0.00277	0.00301	0.00465	0.00337			3154.94	-3e-05	0.00052	0.00114	0.00168	0.00211	0.00246	0.00281	0.0032	0.00402	0.00448	0.00345
	3014.52	3e-05	0.00479	0.00088	0.00145	0.00197	0.00247	0.00262	0.00276	0.003	0.00462	0.00334			3151.09	-3e-05	0.00051	0.00112	0.00165	0.00206	0.00242	0.00277	0.00313	0.00396	0.00443	0.00341
	3010.67	1e-05	0.00476	0.00086	0.00143	0.00194	0.00244	0.0026	0.00274	0.00297	0.0046	0.00331			3147.23	-4e-05	0.00052	0.0011	0.00162	0.00201	0.00237	0.00272	0.00306	0.0039	0.00437	0.00336
	3006.81	1e-05	0.00475	0.00084	0.00142	0.00193	0.00242	0.00258	0.00272	0.00295	0.00459	0.00331			3143.37	-4e-05	0.00052	0.00108	0.00159	0.00197	0.00232	0.00267	0.003	0.00386	0.00432	0.0033
	3002.95	2e-05	0.00474	0.00084	0.00142	0.00193	0.00241	0.00256	0.00271	0.00294	0.00459	0.0033			3139.52	-4e-05	0.00051	0.00106	0.00155	0.00193	0.00227	0.00262	0.00295	0.0038	0.00426	0.00324
	2999.1	1e-05	0.00472	0.00083	0.00142	0.00191	0.00239	0.00252	0.00268	0.00291	0.00457	0.00327			3135.66	-5e-05	0.00048	0.00102	0.0015	0.00188	0.00221	0.00256	0.00289	0.00375	0.00419	0.00318
	2995.24	0	0.00469	0.00084	0.00142	0.0019	0.00238	0.00249	0.00265	0.00288	0.00454	0.00324			3131.8	-6e-05	0.00044	0.000971494	0.00144	0.00182	0.00215	0.00247	0.00283	0.00368	0.0041	0.00312
	2991.38	1e-05	0.00468	0.00084	0.00142	0.00189	0.00239	0.00249	0.00263	0.00286	0.00453	0.00322			3127.94	-8e-05	0.0004	0.000921494	0.00138	0.00175	0.00208	0.00239	0.00276	0.0036	0.00402	0.00304
	2987.53	3e-05	0.00468	0.00085	0.00142	0.0019	0.00241	0.00251	0.00264	0.00287	0.00453	0.00322			3124.09	-0.0001	0.00038	0.000881494	0.00132	0.0017	0.00202	0.00234	0.00269	0.00352	0.00395	0.00297
	2983.67	4e-05	0.00467	0.00085	0.00141	0.00189	0.0024	0.00252	0.00264	0.00286	0.00452	0.00321			3120.23	-0.00012	0.00037	0.000851494	0.00128	0.00164	0.00195	0.0023	0.00262	0.00346	0.00389	0.00291
	2979.81	3e-05	0.00464	0.00084	0.00139	0.00188	0.00236	0.00249	0.00262	0.00283	0.0045	0.00317			3116.37	-0.00012	0.00035	0.000831494	0.00126	0.0016	0.00191	0.00225	0.00257	0.0034	0.00384	0.00287
	2975.95	1e-05	0.0046	0.00081	0.00137	0.00186	0.00232	0.00244	0.00259	0.00279	0.00446	0.00314			3112.52	-0.0001	0.00033	0.000831494	0.00125	0.00157	0.00189	0.0022	0.00253	0.00334	0.0038	0.00282
	2972.1	-1e-05	0.00456	0.0008	0.00135	0.00184	0.00229	0.00241	0.00257	0.00276	0.00443	0.00312			3108.66	-9e-05	0.00032	0.000811494	0.00123	0.00154	0.00185	0.00215	0.00247	0.00329	0.00375	0.00277
	2968.24	-2e-05	0.00454	0.00079	0.00135	0.00182	0.00228	0.00239	0.00254	0.00275	0.00441	0.0031			3104.8	-9e-05	0.00031	0.000781494	0.0012	0.00151	0.0018	0.00208	0.00241	0.00324	0.00369	0.00271
	2964.38	-2e-05	0.00453	0.00081	0.00135	0.00182	0.00227	0.00239	0.00252	0.00275	0.00439	0.00309			3100.95	-0.0001	0.00029	0.000741494	0.00115	0.00147	0.00175	0.00203	0.00236	0.0032	0.00362	0.00265
	2960.53	-2e-05	0.00453	0.00082	0.00134	0.00182	0.00227	0.00238	0.00251	0.00274	0.00438	0.00308			3097.09	-0.00012	0.00027	0.000721494	0.00112	0.00143	0.0017	0.00199	0.00232	0.00316	0.00356	0.00259
	2956.67	-1e-05	0.00453	0.00083	0.00133	0.00182	0.00226	0.00237	0.0025	0.00273	0.00436	0.00307			3093.23	-0.00014	0.00025	0.000701494	0.00109	0.00139	0.00165	0.00195	0.00228	0.00311	0.00352	0.00253
	2952.81	-1e-05	0.00452	0.00082	0.00133	0.0018	0.00225	0.00237	0.00249	0.00273	0.00435	0.00306			3089.38	-0.00014	0.00024	0.000671494	0.00106	0.00135	0.0016	0.00191	0.00222	0.00306	0.00348	0.00247
	2948.96	-1e-05	0.00451	0.00079	0.00133	0.00178	0.00225	0.00237	0.00248	0.00272	0.00434	0.00305			3085.52	-0.00015	0.00024	0.000651494	0.00103	0.00132	0.00156	0.00185	0.00216	0.003	0.00342	0.00242
	2945.1	-1e-05	0.0045	0.00079	0.00134	0.00178	0.00225	0.00237	0.00248	0.0027	0.00435	0.00304			3081.66	-0.00015	0.00023	0.000631494	0.00101	0.00129	0.00153	0.00181	0.00212	0.00295	0.00336	0.00238
	2941.24	-1e-05	0.00448	0.00079	0.00133	0.00178	0.00223	0.00236	0.00246	0.00268	0.00435	0.00301			3077.81	-0.00015	0.00022	0.000611494	0.00098	0.00126	0.0015	0.00178	0.00209	0.00291	0.00332	0.00233
	2937.39	-3e-05	0.00446	0.00078	0.00132	0.00177	0.00221	0.00235	0.00244	0.00266	0.00433	0.00299			3073.95	-0.00014	0.00022	0.000591494	0.00097	0.00123	0.00149	0.00175	0.00205	0.00287	0.00327	0.00229
	2933.53	-2e-05	0.00446	0.00079	0.00133	0.00178	0.00223	0.00233	0.00244	0.00265	0.00432	0.00299			3070.09	-0.00014	0.00022	0.000571494	0.00096	0.0012	0.00147	0.00171	0.00201	0.00282	0.00324	0.00225
	2929.67	-1e-05	0.00448	0.0008	0.00133	0.00179	0.00225	0.00232	0.00245	0.00266	0.00431	0.003			3066.23	-0.00015	0.00021	0.000551494	0.00093	0.00117	0.00143	0.00166	0.00195	0.00277	0.00319	0.00222
	2925.82	0	0.00449	0.0008	0.00132	0.0018	0.00224	0.00231	0.00245	0.00267	0.00431	0.003			3062.38	-0.00018	0.00019	0.000531494	0.00089	0.00112	0.00138	0.00161	0.0019	0.00272	0.00313	0.00217
	2921.96	0	0.00449	0.00079	0.00129	0.00179	0.0022	0.0023	0.00244	0.00266	0.00431	0.00299			3058.52	-0.00021	0.00016	0.000521494	0.00085	0.00108	0.00134	0.00157	0.00187	0.00268	0.00307	0.00212
	2918.1	0	0.00449	0.00076	0.00127	0.00176	0.00217	0.00229	0.00242	0.00265	0.0043	0.00299			3054.66	-0.00023	0.00015	0.000521494	0.00083	0.00106	0.00131	0.00156	0.00185	0.00264	0.00304	0.00207
	2914.24	-1e-05	0.00448	0.00075	0.00127	0.00174	0.00216	0.00228	0.00241	0.00264	0.00429	0.00299			3050.81	-0.00021	0.00016	0.000521494	0.00082	0.00105	0.0013	0.00154	0.00184	0.00261	0.00302	0.00204
	2910.39	-3e-05	0.00447	0.00075	0.00127	0.00172	0.00216	0.00227	0.0024	0.00263	0.00429	0.00298			3046.95	-0.00019	0.00016	0.000511494	0.00081	0.00103	0.00127	0.00151	0.00181	0.00259	0.003	0.00201
	2906.53	-4e-05	0.00446	0.00076	0.00126	0.00171	0.00217	0.00224	0.0024	0.00263	0.00428	0.00298			3043.09	-0.00019	0.00015	0.000491494	0.00079	0.00101	0.00125	0.00148	0.00177	0.00257	0.00296	0.00199
	2902.67	-5e-05	0.00447	0.00076	0.00126	0.00171	0.00216	0.00223	0.00239	0.00263	0.00427	0.00299			3039.24	-0.0002	0.00013	0.000481494	0.00077	0.000985076	0.00124	0.00146	0.00174	0.00254	0.00293	0.00196
	2898.82	-3e-05	0.00447	0.00077	0.00126	0.00171	0.00216	0.00224	0.00238	0.00263	0.00427	0.003			3035.38	-0.00021	0.00013	0.000491494	0.00075	0.000985076	0.00121	0.00145	0.00172	0.00252	0.00292	0.00194
	2894.96	-2e-05	0.00448	0.00078	0.00127	0.00171	0.00217	0.00223	0.00237	0.00263	0.00428	0.00299			3031.52	-0.00021	0.00013	0.000471494	0.00074	0.000985076	0.00118	0.00142	0.00169	0.0025	0.0029	0.00191
	2891.1	-2e-05	0.00448	0.00077	0.00126	0.0017	0.00218	0.00222	0.00237	0.00263	0.00428	0.00298			3027.67	-0.00021	0.00012	0.000441494	0.00072	0.000965076	0.00114	0.00138	0.00164	0.00245	0.00287	0.00187
	2887.25	-3e-05	0.00447	0.00076	0.00125	0.00169	0.00217	0.00222	0.00237	0.00262	0.00428	0.00298			3023.81	-0.00023	0.00011	0.000411494	0.0007	0.000935076	0.00112	0.00134	0.0016	0.0024	0.00283	0.00184
	2883.39	-2e-05	0.00448	0.00075	0.00125	0.00169	0.00216	0.00224	0.00238	0.00262	0.00428	0.00297			3019.95	-0.00025	0.00011	0.000401494	0.00068	0.000895076	0.00111	0.0013	0.00158	0.00236	0.0028	0.00181
	2879.53	-3e-05	0.00448	0.00075	0.00125	0.0017	0.00214	0.00225	0.00239	0.0026	0.00427	0.00296			3016.09	-0.00025	0.0001	0.000381494	0.00066	0.000865076	0.0011	0.00128	0.00157	0.00235	0.00277	0.00178
	2875.68	-4e-05	0.00447	0.00074	0.00125	0.0017	0.00213	0.00224	0.00238	0.00259	0.00427	0.00295			3012.24	-0.00025	9e-05	0.000361494	0.00065	0.000835076	0.00107	0.00126	0.00155	0.00233	0.00273	0.00175
	2871.82	-4e-05	0.00447	0.00074	0.00126	0.00169	0.00213	0.00223	0.00238	0.0026	0.00427	0.00295			3008.38	-0.00025	8e-05	0.000341494	0.00064	0.000815076	0.00106	0.00123	0.00154	0.0023	0.00271	0.00171
	2867.96	-5e-05	0.00446	0.00075	0.00126	0.00168	0.00214	0.00223	0.00237	0.0026	0.00426	0.00296			3004.52	-0.00025	9e-05	0.000331494	0.00063	0.000795076	0.00106	0.0012	0.00153	0.00228	0.00271	0.00168
	2864.1	-5e-05	0.00446	0.00075	0.00126	0.00168	0.00214	0.00223	0.00237	0.0026	0.00425	0.00298			3000.67	-0.00025	9e-05	0.000351494	0.00062	0.000795076	0.00104	0.00119	0.00151	0.00225	0.0027	0.00167
	2860.25	-4e-05	0.00446	0.00075	0.00125	0.00169	0.00213	0.00223	0.00236	0.0026	0.00426	0.00298			2996.81	-0.00025	7e-05	0.000361494	0.00061	0.000775076	0.00102	0.00119	0.00147	0.00222	0.00268	0.00167
	2856.39	-2e-05	0.00447	0.00074	0.00126	0.00171	0.00213	0.00225	0.00237	0.0026	0.00428	0.00298			2992.95	-0.00025	6e-05	0.000351494	0.00061	0.000775076	0.000985348	0.00118	0.00144	0.00219	0.00265	0.00165
	2852.53	-2e-05	0.00448	0.00074	0.00126	0.00172	0.00213	0.00226	0.00237	0.00261	0.0043	0.00297			2989.1	-0.00024	6e-05	0.000341494	0.00061	0.000775076	0.000975348	0.00117	0.00142	0.00217	0.00263	0.00162
	2848.68	-2e-05	0.00448	0.00073	0.00125	0.0017	0.00211	0.00226	0.00237	0.00261	0.0043	0.00297			2985.24	-0.00023	7e-05	0.000341494	0.0006	0.000775076	0.000955348	0.00115	0.00141	0.00216	0.00261	0.00161
	2844.82	-4e-05	0.00449	0.00073	0.00124	0.00167	0.00211	0.00225	0.00236	0.00262	0.00429	0.00297			2981.38	-0.00024	7e-05	0.000351494	0.00058	0.000745076	0.000925348	0.00112	0.0014	0.00215	0.00259	0.00159
	2840.96	-5e-05	0.0045	0.00074	0.00125	0.00166	0.00213	0.00224	0.00238	0.00263	0.0043	0.00297			2977.53	-0.00026	6e-05	0.000331494	0.00056	0.000715076	0.000915348	0.00108	0.00137	0.00213	0.00256	0.00157
	2837.11	-5e-05	0.00452	0.00075	0.00127	0.00168	0.00215	0.00224	0.00239	0.00263	0.0043	0.00297			2973.67	-0.00027	4e-05	0.000311494	0.00055	0.000695076	0.000905348	0.00105	0.00135	0.00212	0.00254	0.00154
	2833.25	-3e-05	0.00451	0.00074	0.00128	0.00169	0.00215	0.00223	0.00239	0.00262	0.00429	0.00297			2969.81	-0.00026	3e-05	0.000301494	0.00054	0.000685076	0.000895348	0.00105	0.00134	0.00209	0.00252	0.00153
	2829.39	-3e-05	0.00451	0.00074	0.00128	0.00169	0.00215	0.00223	0.00239	0.00262	0.00428	0.00299			2965.95	-0.00026	3e-05	0.000301494	0.00054	0.000675076	0.000885348	0.00104	0.00131	0.00207	0.00249	0.00151
	2825.54	-2e-05	0.00452	0.00075	0.00128	0.0017	0.00214	0.00225	0.00239	0.00262	0.0043	0.00301			2962.1	-0.00027	2e-05	0.000301494	0.00052	0.000655076	0.000865348	0.00102	0.00128	0.00205	0.00246	0.00147
	2821.68	-2e-05	0.00453	0.00076	0.00127	0.00171	0.00215	0.00227	0.0024	0.00263	0.00433	0.00302			2958.24	-0.00028	1e-05	0.000281494	0.0005	0.000635076	0.000835348	0.000987301	0.00126	0.00204	0.00245	0.00143
	2817.82	-3e-05	0.00453	0.00075	0.00127	0.00172	0.00214	0.00225	0.00239	0.00264	0.00434	0.00302			2954.38	-0.00027	1e-05	0.000271494	0.00051	0.000635076	0.000825348	0.000987301	0.00126	0.00204	0.00245	0.00142
	2813.97	-5e-05	0.00453	0.00075	0.00126	0.00171	0.00213	0.00223	0.00239	0.00264	0.00434	0.00302			2950.53	-0.00026	2e-05	0.000271494	0.00051	0.000655076	0.000835348	0.000997301	0.00128	0.00204	0.00246	0.00144
	2810.11	-6e-05	0.00454	0.00075	0.00124	0.00171	0.00212	0.00223	0.00239	0.00263	0.00432	0.00303			2946.67	-0.00026	2e-05	0.000281494	0.00052	0.000665076	0.000855348	0.00101	0.00128	0.00203	0.00247	0.00144
	2806.25	-4e-05	0.00455	0.00076	0.00123	0.00171	0.00214	0.00224	0.00238	0.00263	0.00431	0.00304			2942.81	-0.00025	2e-05	0.000281494	0.00052	0.000665076	0.000845348	0.00102	0.00128	0.00202	0.00247	0.00144
	2802.39	-3e-05	0.00454	0.00074	0.00122	0.00169	0.00214	0.00224	0.00236	0.00263	0.0043	0.00304			2938.96	-0.00025	3e-05	0.000271494	0.00053	0.000645076	0.000825348	0.00102	0.00126	0.00199	0.00245	0.00142
	2798.54	-3e-05	0.00452	0.00072	0.00121	0.00166	0.00213	0.00222	0.00234	0.00261	0.00429	0.00303			2935.1	-0.00026	3e-05	0.000251494	0.00051	0.000635076	0.000795348	0.000997301	0.00124	0.00197	0.00242	0.00139
	2794.68	-4e-05	0.00451	0.00072	0.00121	0.00166	0.00212	0.00222	0.00235	0.0026	0.00429	0.00303			2931.24	-0.00027	2e-05	0.000261494	0.0005	0.000635076	0.000775348	0.000967301	0.00121	0.00196	0.00238	0.00137
	2790.82	-4e-05	0.00453	0.00073	0.00122	0.00167	0.00212	0.00223	0.00237	0.00263	0.00432	0.00303			2927.39	-0.00027	1e-05	0.000271494	0.00048	0.000635076	0.000775348	0.000957301	0.00119	0.00194	0.00235	0.00136
	2786.97	-2e-05	0.00456	0.00075	0.00123	0.00169	0.00213	0.00225	0.00239	0.00267	0.00434	0.00304			2923.53	-0.00027	0	0.000261494	0.00047	0.000615076	0.000775348	0.000937301	0.00118	0.00193	0.00233	0.00134
	2783.11	-1e-05	0.00457	0.00075	0.00123	0.00169	0.00213	0.00226	0.0024	0.00268	0.00434	0.00305			2919.67	-0.00028	1e-05	0.000241494	0.00046	0.000575076	0.000775348	0.000927301	0.00117	0.00193	0.00232	0.00133
	2779.25	-1e-05	0.00457	0.00074	0.00121	0.00168	0.00211	0.00226	0.00239	0.00266	0.00433	0.00306			2915.82	-0.00029	1e-05	0.000231494	0.00045	0.000565076	0.000775348	0.000927301	0.00116	0.00192	0.00232	0.00135
	2775.4	-2e-05	0.00458	0.00073	0.00121	0.00168	0.00211	0.00226	0.00238	0.00266	0.00433	0.00307			2911.96	-0.00029	0	0.000231494	0.00044	0.000575076	0.000775348	0.000937301	0.00116	0.00191	0.00233	0.00136
	2771.54	-3e-05	0.00459	0.00073	0.00124	0.00168	0.00213	0.00226	0.00239	0.00267	0.00435	0.00308			2908.1	-0.00029	0	0.000231494	0.00045	0.000595076	0.000765348	0.000947301	0.00117	0.00191	0.00234	0.00135
	2767.68	-4e-05	0.00461	0.00075	0.00128	0.00169	0.00215	0.00225	0.0024	0.00268	0.00437	0.00311			2904.24	-0.00028	0	0.000211494	0.00045	0.000595076	0.000755348	0.000937301	0.00117	0.00193	0.00235	0.00134
	2763.83	-3e-05	0.00462	0.00077	0.00128	0.0017	0.00215	0.00225	0.00242	0.00267	0.00438	0.00312			2900.39	-0.00027	1e-05	0.000221494	0.00045	0.000585076	0.000755348	0.000937301	0.00118	0.00195	0.00236	0.00134
	2759.97	-2e-05	0.00461	0.00077	0.00126	0.00169	0.00213	0.00224	0.00242	0.00266	0.00437	0.00311			2896.53	-0.00025	3e-05	0.000241494	0.00046	0.000565076	0.000765348	0.000937301	0.0012	0.00196	0.00238	0.00135
	2756.11	-2e-05	0.0046	0.00075	0.00124	0.00168	0.00213	0.00224	0.00242	0.00266	0.00438	0.00309			2892.67	-0.00025	5e-05	0.000251494	0.00047	0.000565076	0.000775348	0.000937301	0.00122	0.00196	0.00238	0.00136
	2752.25	-2e-05	0.00462	0.00074	0.00125	0.00169	0.00214	0.00224	0.00243	0.00268	0.00439	0.00309			2888.82	-0.00026	3e-05	0.000241494	0.00046	0.000575076	0.000775348	0.000927301	0.0012	0.00195	0.00237	0.00137
	2748.4	-3e-05	0.00463	0.00074	0.00125	0.0017	0.00215	0.00226	0.00243	0.0027	0.0044	0.00311			2884.96	-0.00027	2e-05	0.000231494	0.00045	0.000585076	0.000775348	0.000917301	0.00119	0.00195	0.00236	0.00137
	2744.54	-3e-05	0.00464	0.00075	0.00125	0.00171	0.00214	0.00228	0.00243	0.00271	0.00439	0.00312			2881.1	-0.00028	2e-05	0.000241494	0.00045	0.000595076	0.000775348	0.000927301	0.0012	0.00195	0.00237	0.00138
	2740.68	-2e-05	0.00466	0.00076	0.00125	0.00171	0.00215	0.00229	0.00243	0.0027	0.00438	0.00312			2877.25	-0.00028	3e-05	0.000251494	0.00046	0.000595076	0.000775348	0.000947301	0.00122	0.00195	0.00236	0.00138
	2736.83	1e-05	0.00468	0.00076	0.00126	0.00172	0.00216	0.0023	0.00244	0.0027	0.0044	0.00314			2873.39	-0.00028	3e-05	0.000251494	0.00045	0.000595076	0.000775348	0.000957301	0.00123	0.00196	0.00236	0.00137
	2732.97	2e-05	0.00469	0.00076	0.00128	0.00172	0.00218	0.00231	0.00246	0.00272	0.00443	0.00316			2869.53	-0.00027	3e-05	0.000261494	0.00045	0.000615076	0.000775348	0.000957301	0.00124	0.00197	0.00237	0.00138
	2729.11	2e-05	0.00468	0.00076	0.00129	0.00173	0.0022	0.00232	0.00247	0.00274	0.00445	0.00317			2865.68	-0.00025	3e-05	0.000261494	0.00045	0.000615076	0.000775348	0.000937301	0.00123	0.00197	0.00237	0.00138
	2725.26	0	0.00467	0.00076	0.00129	0.00172	0.0022	0.00232	0.00248	0.00275	0.00444	0.00317			2861.82	-0.00024	2e-05	0.000251494	0.00044	0.000615076	0.000765348	0.000927301	0.00122	0.00197	0.00236	0.00138
	2721.4	-1e-05	0.00467	0.00077	0.00128	0.00172	0.00219	0.00232	0.00248	0.00276	0.00443	0.00316			2857.96	-0.00024	1e-05	0.000241494	0.00044	0.000615076	0.000765348	0.000937301	0.00121	0.00196	0.00237	0.00137
	2717.54	-3e-05	0.00468	0.00078	0.00127	0.00171	0.00217	0.00231	0.00248	0.00274	0.00442	0.00315			2854.1	-0.00024	1e-05	0.000241494	0.00044	0.000605076	0.000775348	0.000957301	0.0012	0.00195	0.00237	0.00136
	2713.69	-5e-05	0.00468	0.00077	0.00124	0.00169	0.00214	0.0023	0.00247	0.00271	0.00442	0.00314			2850.25	-0.00024	2e-05	0.000251494	0.00044	0.000605076	0.000785348	0.000957301	0.00121	0.00195	0.00237	0.00137
	2709.83	-4e-05	0.00469	0.00076	0.00123	0.00169	0.00214	0.00229	0.00247	0.00271	0.00443	0.00314			2846.39	-0.00024	1e-05	0.000251494	0.00044	0.000595076	0.000785348	0.000937301	0.00121	0.00195	0.00236	0.0014
	2705.97	-1e-05	0.00471	0.00077	0.00126	0.00171	0.00216	0.00231	0.00248	0.00274	0.00447	0.00316			2842.53	-0.00024	0	0.000241494	0.00045	0.000595076	0.000785348	0.000927301	0.00122	0.00196	0.00236	0.0014
	2702.12	2e-05	0.00472	0.00077	0.00128	0.00173	0.00218	0.00232	0.00248	0.00277	0.0045	0.00318			2838.68	-0.00024	0	0.000241494	0.00045	0.000605076	0.000785348	0.000917301	0.00122	0.00198	0.00236	0.0014
	2698.26	2e-05	0.00473	0.00076	0.00128	0.00173	0.00218	0.00232	0.00247	0.00278	0.00449	0.0032			2834.82	-0.00024	-1e-05	0.000241494	0.00044	0.000615076	0.000785348	0.000917301	0.00121	0.00199	0.00237	0.0014
	2694.4	-1e-05	0.00472	0.00074	0.00126	0.00171	0.00217	0.00231	0.00245	0.00277	0.00447	0.00321			2830.96	-0.00025	0	0.000251494	0.00043	0.000605076	0.000795348	0.000917301	0.00121	0.00199	0.00237	0.00139
	2690.54	-1e-05	0.00472	0.00073	0.00125	0.0017	0.00216	0.0023	0.00244	0.00276	0.00445	0.0032			2827.11	-0.00026	2e-05	0.000261494	0.00044	0.000595076	0.000815348	0.000927301	0.00123	0.00198	0.00238	0.00139
	2686.69	0	0.00473	0.00075	0.00125	0.0017	0.00217	0.00232	0.00246	0.00277	0.00447	0.00321			2823.25	-0.00026	3e-05	0.000271494	0.00046	0.000595076	0.000825348	0.000947301	0.00125	0.00199	0.0024	0.00141
	2682.83	1e-05	0.00475	0.00077	0.00127	0.00172	0.00218	0.00235	0.00249	0.0028	0.0045	0.00323			2819.39	-0.00026	4e-05	0.000281494	0.00048	0.000615076	0.000825348	0.000957301	0.00127	0.002	0.00242	0.00143
	2678.97	0	0.00476	0.00078	0.00129	0.00174	0.00219	0.00236	0.0025	0.00281	0.0045	0.00325			2815.54	-0.00027	3e-05	0.000281494	0.00049	0.000615076	0.000815348	0.000967301	0.00127	0.002	0.00243	0.00144
	2675.12	-1e-05	0.00477	0.00078	0.00129	0.00174	0.00219	0.00235	0.00251	0.00282	0.00449	0.00325			2811.68	-0.00027	2e-05	0.000261494	0.00047	0.000615076	0.000795348	0.000967301	0.00127	0.002	0.00242	0.00143
	2671.26	-1e-05	0.00477	0.00078	0.00128	0.00174	0.00219	0.00234	0.00251	0.00281	0.00449	0.00326			2807.82	-0.00026	1e-05	0.000251494	0.00046	0.000615076	0.000785348	0.000967301	0.00126	0.002	0.00242	0.00142
	2667.4	0	0.00477	0.00077	0.00127	0.00173	0.00218	0.00235	0.00252	0.00281	0.0045	0.00326			2803.97	-0.00025	3e-05	0.000261494	0.00046	0.000615076	0.000795348	0.000977301	0.00125	0.00201	0.00242	0.00143
	2663.55	1e-05	0.00478	0.00076	0.00127	0.00173	0.00218	0.00236	0.00252	0.0028	0.00451	0.00326			2800.11	-0.00024	4e-05	0.000271494	0.00047	0.000615076	0.000815348	0.000987301	0.00126	0.00203	0.00244	0.00145
	2659.69	1e-05	0.00481	0.00076	0.00127	0.00174	0.00219	0.00237	0.00251	0.00282	0.00453	0.00326			2796.25	-0.00023	4e-05	0.000271494	0.00048	0.000615076	0.000815348	0.000997301	0.00127	0.00203	0.00244	0.00145
	2655.83	2e-05	0.00482	0.00079	0.00127	0.00174	0.00219	0.00237	0.00251	0.00284	0.00455	0.00328			2792.39	-0.00024	3e-05	0.000271494	0.00048	0.000615076	0.000815348	0.000997301	0.00128	0.00204	0.00244	0.00146
	2651.98	2e-05	0.00481	0.0008	0.00128	0.00173	0.00219	0.00238	0.00253	0.00284	0.00456	0.0033			2788.54	-0.00025	2e-05	0.000271494	0.00046	0.000615076	0.000825348	0.000997301	0.00127	0.00204	0.00244	0.00146
	2648.12	2e-05	0.0048	0.00078	0.00129	0.00173	0.00219	0.00238	0.00254	0.00284	0.00458	0.0033			2784.68	-0.00026	1e-05	0.000271494	0.00045	0.000615076	0.000815348	0.000997301	0.00126	0.00203	0.00243	0.00146
	2644.26	1e-05	0.00481	0.00077	0.0013	0.00175	0.0022	0.00239	0.00255	0.00283	0.00458	0.0033			2780.82	-0.00027	-1e-05	0.000281494	0.00045	0.000615076	0.000805348	0.000977301	0.00125	0.00203	0.00242	0.00146
	2640.4	0	0.00482	0.00076	0.0013	0.00177	0.00221	0.00239	0.00256	0.00283	0.00458	0.00331			2776.97	-0.00027	-1e-05	0.000281494	0.00045	0.000615076	0.000795348	0.000977301	0.00125	0.00202	0.00243	0.00146
	2636.55	-1e-05	0.00483	0.00076	0.00131	0.00178	0.00222	0.00239	0.00255	0.00284	0.00458	0.00332			2773.11	-0.00024	1e-05	0.000281494	0.00045	0.000615076	0.000815348	0.000997301	0.00127	0.00202	0.00244	0.00146
	2632.69	-1e-05	0.00485	0.00077	0.0013	0.00177	0.00223	0.00238	0.00255	0.00285	0.00458	0.00333			2769.25	-0.00022	4e-05	0.000291494	0.00047	0.000645076	0.000845348	0.00101	0.00129	0.00204	0.00246	0.00147
	2628.83	-1e-05	0.00485	0.00077	0.00129	0.00175	0.00223	0.00237	0.00254	0.00286	0.00457	0.00334			2765.4	-0.0002	6e-05	0.000311494	0.00048	0.000665076	0.000865348	0.00102	0.00131	0.00207	0.00248	0.00149
	2624.98	-1e-05	0.00485	0.00077	0.00128	0.00174	0.00222	0.00237	0.00254	0.00286	0.00457	0.00333			2761.54	-0.00021	7e-05	0.000311494	0.00049	0.000665076	0.000865348	0.00102	0.0013	0.00208	0.00248	0.0015
	2621.12	0	0.00486	0.00079	0.00129	0.00175	0.00222	0.00239	0.00255	0.00287	0.00458	0.00334			2757.68	-0.00022	8e-05	0.000301494	0.0005	0.000655076	0.000855348	0.00102	0.0013	0.00208	0.00246	0.00149
	2617.26	1e-05	0.00489	0.0008	0.00131	0.00177	0.00223	0.00241	0.00257	0.0029	0.00459	0.00336			2753.83	-0.00022	9e-05	0.000291494	0.00052	0.000665076	0.000855348	0.00103	0.00132	0.00208	0.00246	0.0015
	2613.41	2e-05	0.00491	0.00079	0.00132	0.00179	0.00223	0.00242	0.00259	0.00292	0.0046	0.00337			2749.97	-0.00023	8e-05	0.000301494	0.00051	0.000665076	0.000865348	0.00104	0.00133	0.00209	0.00246	0.00151
	2609.55	2e-05	0.0049	0.00077	0.00131	0.00179	0.00223	0.00243	0.0026	0.00292	0.00459	0.00336			2746.11	-0.00025	4e-05	0.000291494	0.00048	0.000655076	0.000855348	0.00103	0.00131	0.00209	0.00246	0.0015
	2605.69	2e-05	0.0049	0.00077	0.00131	0.00177	0.00224	0.00243	0.00261	0.00291	0.0046	0.00335			2742.25	-0.00026	1e-05	0.000291494	0.00047	0.000645076	0.000845348	0.00103	0.0013	0.00208	0.00245	0.00149
	2601.84	2e-05	0.00491	0.00077	0.00132	0.00176	0.00226	0.00244	0.00261	0.0029	0.00462	0.00336			2738.4	-0.00025	2e-05	0.000281494	0.00049	0.000645076	0.000845348	0.00104	0.00131	0.00208	0.00247	0.00149
	2597.98	2e-05	0.00491	0.00077	0.00133	0.00176	0.00226	0.00244	0.0026	0.00291	0.00465	0.00338			2734.54	-0.00025	3e-05	0.000271494	0.0005	0.000635076	0.000845348	0.00105	0.00132	0.00208	0.00248	0.0015
	2594.12	2e-05	0.00491	0.00077	0.00131	0.00175	0.00226	0.00244	0.00261	0.00292	0.00467	0.0034			2730.68	-0.00026	4e-05	0.000261494	0.0005	0.000635076	0.000855348	0.00105	0.00132	0.00208	0.00248	0.0015
	2590.27	3e-05	0.00492	0.00077	0.0013	0.00176	0.00226	0.00244	0.00262	0.00293	0.00467	0.00342			2726.83	-0.00026	4e-05	0.000251494	0.00048	0.000635076	0.000855348	0.00103	0.00132	0.00208	0.00247	0.0015
	2586.41	3e-05	0.00492	0.00078	0.0013	0.00177	0.00226	0.00244	0.00263	0.00294	0.00466	0.00343			2722.97	-0.00025	4e-05	0.000251494	0.00048	0.000635076	0.000855348	0.00102	0.00132	0.00208	0.00249	0.00152
	2582.55	1e-05	0.00491	0.00078	0.00129	0.00179	0.00226	0.00243	0.00262	0.00293	0.00464	0.00342			2719.11	-0.00025	5e-05	0.000261494	0.00049	0.000635076	0.000855348	0.00102	0.00133	0.00209	0.0025	0.00152
	2578.69	0	0.00491	0.00078	0.00128	0.00179	0.00225	0.00242	0.00261	0.00293	0.00464	0.00341			2715.26	-0.00026	4e-05	0.000271494	0.00049	0.000635076	0.000855348	0.00103	0.00135	0.00209	0.00251	0.00152
	2574.84	2e-05	0.00492	0.00079	0.00129	0.00179	0.00226	0.00243	0.00262	0.00294	0.00467	0.00342			2711.4	-0.00026	3e-05	0.000281494	0.0005	0.000635076	0.000865348	0.00104	0.00136	0.00209	0.00252	0.00153
	2570.98	3e-05	0.00494	0.00079	0.00131	0.00179	0.00228	0.00246	0.00263	0.00294	0.00469	0.00344			2707.54	-0.00026	3e-05	0.000301494	0.00051	0.000645076	0.000875348	0.00106	0.00136	0.0021	0.00253	0.00154
	2567.12	5e-05	0.00496	0.00079	0.00132	0.0018	0.00229	0.00248	0.00263	0.00295	0.0047	0.00345			2703.69	-0.00026	2e-05	0.000301494	0.00051	0.000665076	0.000885348	0.00107	0.00135	0.00212	0.00253	0.00155
	2563.27	6e-05	0.00497	0.00079	0.00132	0.0018	0.00229	0.00249	0.00264	0.00296	0.00471	0.00347			2699.83	-0.00026	3e-05	0.000301494	0.00052	0.000675076	0.000895348	0.00107	0.00135	0.00213	0.00253	0.00156
	2559.41	7e-05	0.00498	0.0008	0.00132	0.00182	0.0023	0.0025	0.00265	0.00298	0.00471	0.00349			2695.97	-0.00025	4e-05	0.000311494	0.00052	0.000685076	0.000905348	0.00106	0.00136	0.00214	0.00254	0.00156
	2555.55	8e-05	0.005	0.00082	0.00132	0.00183	0.0023	0.00249	0.00266	0.003	0.00472	0.00349			2692.12	-0.00024	5e-05	0.000311494	0.00052	0.000695076	0.000905348	0.00106	0.00137	0.00215	0.00255	0.00156
	2551.7	6e-05	0.00501	0.00082	0.00132	0.00182	0.0023	0.00249	0.00266	0.00301	0.00472	0.00348			2688.26	-0.00023	6e-05	0.000311494	0.00052	0.000695076	0.000885348	0.00107	0.00138	0.00215	0.00255	0.00157
	2547.84	5e-05	0.00502	0.00082	0.00133	0.00182	0.00231	0.00249	0.00267	0.00302	0.00473	0.00347			2684.4	-0.00023	7e-05	0.000311494	0.00053	0.000695076	0.000875348	0.00108	0.00139	0.00216	0.00255	0.00158
	2543.98	4e-05	0.00504	0.00082	0.00135	0.00183	0.00232	0.0025	0.00268	0.00303	0.00475	0.00348			2680.54	-0.00024	7e-05	0.000311494	0.00054	0.000675076	0.000875348	0.00109	0.00139	0.00217	0.00257	0.00158
	2540.13	4e-05	0.00505	0.00081	0.00135	0.00183	0.0023	0.00251	0.00269	0.00303	0.00476	0.0035			2676.69	-0.00023	7e-05	0.000321494	0.00053	0.000675076	0.000895348	0.00111	0.00139	0.00218	0.00259	0.00158
	2536.27	3e-05	0.00506	0.00081	0.00133	0.00181	0.00228	0.00252	0.0027	0.00303	0.00476	0.00351			2672.83	-0.00023	7e-05	0.000331494	0.00052	0.000675076	0.000915348	0.00112	0.00139	0.00219	0.00259	0.00159
	2532.41	4e-05	0.00507	0.00081	0.00133	0.00182	0.00228	0.00252	0.0027	0.00304	0.00476	0.00353			2668.97	-0.00024	7e-05	0.000321494	0.00052	0.000695076	0.000915348	0.00113	0.00139	0.00218	0.00259	0.00159
	2528.55	5e-05	0.00508	0.00082	0.00134	0.00183	0.00231	0.00253	0.00271	0.00305	0.00477	0.00355			2665.12	-0.00026	9e-05	0.000321494	0.00053	0.000715076	0.000905348	0.00112	0.00139	0.00218	0.00259	0.0016
	2524.7	5e-05	0.00508	0.00081	0.00134	0.00183	0.00232	0.00252	0.00271	0.00306	0.00478	0.00357			2661.26	-0.00026	9e-05	0.000321494	0.00053	0.000715076	0.000895348	0.00111	0.00138	0.00218	0.00259	0.00161
	2520.84	4e-05	0.00508	0.0008	0.00133	0.00184	0.00231	0.00252	0.00272	0.00306	0.00479	0.00357			2657.4	-0.00026	8e-05	0.000321494	0.00053	0.000695076	0.000905348	0.00111	0.00139	0.00219	0.00259	0.00162
	2516.98	2e-05	0.00508	0.00079	0.00132	0.00184	0.00231	0.00252	0.00271	0.00306	0.00478	0.00356			2653.55	-0.00025	7e-05	0.000331494	0.00054	0.000705076	0.000905348	0.00113	0.00141	0.00221	0.00261	0.00164
	2513.13	2e-05	0.00506	0.00078	0.00132	0.00184	0.0023	0.00253	0.00271	0.00305	0.00477	0.00354			2649.69	-0.00023	8e-05	0.000331494	0.00054	0.000715076	0.000915348	0.00114	0.00144	0.00222	0.00261	0.00165
	2509.27	4e-05	0.00506	0.00079	0.00132	0.00184	0.0023	0.00253	0.00271	0.00306	0.00478	0.00354			2645.83	-0.00024	7e-05	0.000321494	0.00054	0.000705076	0.000915348	0.00112	0.00145	0.00222	0.0026	0.00166
	2505.41	5e-05	0.00509	0.0008	0.00134	0.00184	0.0023	0.00254	0.00273	0.00307	0.00479	0.00357			2641.98	-0.00025	6e-05	0.000311494	0.00054	0.000685076	0.000915348	0.00111	0.00144	0.00222	0.00259	0.00165
	2501.56	5e-05	0.00512	0.00081	0.00135	0.00185	0.0023	0.00254	0.00275	0.00307	0.00481	0.00359			2638.12	-0.00024	6e-05	0.000311494	0.00055	0.000685076	0.000925348	0.00112	0.00144	0.00222	0.0026	0.00165
	2497.7	4e-05	0.00513	0.00081	0.00134	0.00184	0.0023	0.00255	0.00276	0.00309	0.00482	0.00359			2634.26	-0.00023	7e-05	0.000321494	0.00056	0.000695076	0.000935348	0.00114	0.00144	0.00222	0.00261	0.00165
	2493.84	4e-05	0.00515	0.00083	0.00134	0.00184	0.00232	0.00256	0.00277	0.00312	0.00485	0.00361			2630.4	-0.00023	7e-05	0.000341494	0.00057	0.000715076	0.000945348	0.00116	0.00145	0.00224	0.00263	0.00166
	2489.99	5e-05	0.00516	0.00084	0.00135	0.00184	0.00234	0.00257	0.00276	0.00313	0.00486	0.00363			2626.55	-0.00023	8e-05	0.000361494	0.00058	0.000735076	0.000955348	0.00118	0.00147	0.00225	0.00265	0.00168
	2486.13	5e-05	0.00515	0.00084	0.00135	0.00184	0.00234	0.00257	0.00276	0.00312	0.00485	0.00364			2622.69	-0.00023	9e-05	0.000361494	0.00058	0.000745076	0.000965348	0.00119	0.00148	0.00225	0.00266	0.00168
	2482.27	4e-05	0.00515	0.00082	0.00133	0.00184	0.00233	0.00256	0.00275	0.00312	0.00485	0.00364			2618.83	-0.00024	9e-05	0.000341494	0.00056	0.000745076	0.000965348	0.00118	0.00148	0.00225	0.00266	0.00167
	2478.42	6e-05	0.00516	0.00082	0.00134	0.00186	0.00234	0.00257	0.00277	0.00314	0.00487	0.00365			2614.98	-0.00025	8e-05	0.000331494	0.00054	0.000735076	0.000955348	0.00116	0.00147	0.00226	0.00265	0.00167
	2474.56	8e-05	0.00519	0.00084	0.00137	0.00186	0.00236	0.00258	0.0028	0.00317	0.00489	0.00368			2611.12	-0.00025	8e-05	0.000331494	0.00054	0.000735076	0.000955348	0.00115	0.00147	0.00227	0.00266	0.00168
	2470.7	8e-05	0.00521	0.00084	0.00138	0.00185	0.00237	0.0026	0.00281	0.00318	0.0049	0.00369			2607.26	-0.00024	0.0001	0.000341494	0.00056	0.000735076	0.000965348	0.00116	0.00148	0.00228	0.00267	0.0017
	2466.84	7e-05	0.0052	0.00082	0.00136	0.00184	0.00235	0.00259	0.00281	0.00317	0.0049	0.00368			2603.41	-0.00023	0.00011	0.000361494	0.00057	0.000755076	0.000985348	0.00117	0.00149	0.0023	0.00268	0.00171
	2462.99	5e-05	0.00519	0.00081	0.00135	0.00186	0.00234	0.0026	0.0028	0.00317	0.0049	0.00367			2599.55	-0.00024	0.00011	0.000361494	0.00057	0.000765076	0.000985348	0.00117	0.00149	0.00231	0.00268	0.0017
	2459.13	5e-05	0.0052	0.00081	0.00135	0.00187	0.00234	0.00262	0.00281	0.00319	0.00492	0.00368			2595.69	-0.00024	0.0001	0.000351494	0.00056	0.000765076	0.000975348	0.00119	0.0015	0.00232	0.00267	0.0017
	2455.27	4e-05	0.00522	0.00082	0.00136	0.00187	0.00234	0.00263	0.00283	0.00319	0.00494	0.0037			2591.84	-0.00024	9e-05	0.000351494	0.00055	0.000765076	0.000975348	0.00121	0.00152	0.00231	0.00268	0.00171
	2451.42	4e-05	0.00524	0.00082	0.00136	0.00186	0.00235	0.00262	0.00283	0.00319	0.00495	0.00371			2587.98	-0.00023	0.0001	0.000371494	0.00056	0.000775076	0.000995348	0.00123	0.00153	0.00231	0.00269	0.00172
	2447.56	4e-05	0.00525	0.00081	0.00136	0.00186	0.00236	0.0026	0.00282	0.00319	0.00495	0.00372			2584.12	-0.00022	0.00011	0.000381494	0.00057	0.000775076	0.00103	0.00124	0.00153	0.00231	0.00269	0.00173
	2443.7	3e-05	0.00527	0.0008	0.00136	0.00187	0.00237	0.0026	0.00281	0.00319	0.00493	0.00372			2580.27	-0.00022	0.0001	0.000381494	0.00057	0.000765076	0.00102	0.00124	0.00153	0.00231	0.0027	0.00174
	2439.85	2e-05	0.0053	0.00081	0.00137	0.00187	0.00238	0.00261	0.00282	0.00319	0.00493	0.00372			2576.41	-0.00023	9e-05	0.000371494	0.00057	0.000755076	0.00101	0.00124	0.00153	0.00231	0.0027	0.00174
	2435.99	3e-05	0.0053	0.00082	0.00137	0.00187	0.00238	0.00263	0.00283	0.00321	0.00495	0.00373			2572.55	-0.00024	8e-05	0.000361494	0.00056	0.000755076	0.00101	0.00124	0.00152	0.00231	0.0027	0.00175
	2432.13	4e-05	0.00529	0.00083	0.00138	0.00187	0.00237	0.00264	0.00284	0.00321	0.00497	0.00374			2568.69	-0.00023	8e-05	0.000351494	0.00056	0.000735076	0.00101	0.00123	0.00151	0.00231	0.00269	0.00175
	2428.28	6e-05	0.0053	0.00083	0.00138	0.00187	0.00237	0.00264	0.00286	0.0032	0.00498	0.00375			2564.84	-0.00022	8e-05	0.000341494	0.00057	0.000735076	0.00101	0.00122	0.00151	0.00231	0.00268	0.00175
	2424.42	6e-05	0.00532	0.00084	0.00138	0.00188	0.00238	0.00265	0.00287	0.00322	0.005	0.00376			2560.98	-0.00022	8e-05	0.000341494	0.00056	0.000755076	0.00102	0.00122	0.00152	0.00232	0.00269	0.00173
	2420.56	5e-05	0.00534	0.00083	0.00136	0.00188	0.00239	0.00265	0.00286	0.00323	0.005	0.00377			2557.12	-0.00024	8e-05	0.000351494	0.00055	0.000775076	0.00102	0.00122	0.00152	0.00233	0.0027	0.00172
	2416.7	4e-05	0.00535	0.00083	0.00134	0.00187	0.00237	0.00264	0.00285	0.00323	0.005	0.00378			2553.27	-0.00026	8e-05	0.000361494	0.00055	0.000765076	0.00101	0.00122	0.00153	0.00234	0.0027	0.00172
	2412.85	4e-05	0.00535	0.00083	0.00134	0.00187	0.00236	0.00265	0.00286	0.00324	0.005	0.00379			2549.41	-0.00026	8e-05	0.000351494	0.00057	0.000765076	0.00101	0.00123	0.00154	0.00235	0.0027	0.00174
	2408.99	4e-05	0.00535	0.00082	0.00135	0.00188	0.00236	0.00266	0.00288	0.00326	0.00501	0.00379			2545.55	-0.00025	8e-05	0.000351494	0.00058	0.000775076	0.00101	0.00124	0.00155	0.00235	0.00272	0.00176
	2405.13	3e-05	0.00535	0.00081	0.00135	0.00188	0.00237	0.00266	0.00289	0.00327	0.00502	0.0038			2541.7	-0.00025	8e-05	0.000361494	0.00059	0.000795076	0.00101	0.00125	0.00156	0.00235	0.00274	0.00177
	2401.28	3e-05	0.00534	0.0008	0.00134	0.00188	0.00237	0.00265	0.00289	0.00328	0.00503	0.00381			2537.84	-0.00023	8e-05	0.000371494	0.00059	0.000805076	0.00102	0.00124	0.00156	0.00235	0.00277	0.00178
	2397.42	3e-05	0.00536	0.0008	0.00134	0.00189	0.00238	0.00266	0.0029	0.00329	0.00506	0.00383			2533.98	-0.00022	9e-05	0.000391494	0.0006	0.000805076	0.00104	0.00124	0.00156	0.00237	0.00278	0.0018
	2393.56	5e-05	0.00542	0.00083	0.00137	0.00191	0.00241	0.0027	0.00294	0.00333	0.00511	0.00388			2530.13	-0.00021	9e-05	0.000391494	0.0006	0.000795076	0.00104	0.00125	0.00156	0.00238	0.00278	0.00181
	2389.71	7e-05	0.00552	0.00085	0.00141	0.00193	0.00247	0.00276	0.00302	0.00341	0.00519	0.00397			2526.27	-0.00024	7e-05	0.000371494	0.00058	0.000775076	0.00102	0.00125	0.00156	0.00238	0.00276	0.00179
	2385.85	0.0001	0.00568	0.00088	0.00146	0.00198	0.00255	0.00286	0.00312	0.00353	0.00531	0.00412			2522.41	-0.00027	6e-05	0.000361494	0.00056	0.000765076	0.00102	0.00125	0.00156	0.00238	0.00275	0.00177
	2381.99	0.00013	0.00588	0.00093	0.00151	0.00206	0.00263	0.00298	0.00325	0.0037	0.00548	0.00433			2518.55	-0.00026	7e-05	0.000361494	0.00057	0.000765076	0.00103	0.00126	0.00157	0.00239	0.00275	0.00179
	2378.14	0.00017	0.00607	0.00096	0.00156	0.00213	0.0027	0.00309	0.00338	0.00385	0.00565	0.00452			2514.7	-0.00024	8e-05	0.000371494	0.00058	0.000785076	0.00104	0.00128	0.00158	0.00241	0.00276	0.00182
	2374.28	0.00017	0.00618	0.00096	0.00158	0.00216	0.00274	0.00314	0.00344	0.00393	0.00574	0.00463			2510.84	-0.00023	9e-05	0.000361494	0.0006	0.000805076	0.00104	0.00128	0.00159	0.00242	0.00278	0.00183
	2370.42	0.00014	0.00621	0.00094	0.00157	0.00217	0.00275	0.00315	0.00344	0.00393	0.00574	0.00464			2506.98	-0.00023	0.0001	0.000351494	0.0006	0.000805076	0.00104	0.00129	0.0016	0.00243	0.00279	0.00184
	2366.57	0.00014	0.00616	0.00094	0.00156	0.00215	0.00272	0.0031	0.0034	0.00388	0.00569	0.00455			2503.13	-0.00022	0.00011	0.000371494	0.0006	0.000815076	0.00105	0.00129	0.00162	0.00244	0.0028	0.00185
	2362.71	0.00014	0.00604	0.00094	0.00152	0.0021	0.00265	0.00303	0.00332	0.00379	0.0056	0.00442			2499.27	-0.00022	0.00012	0.000381494	0.00059	0.000805076	0.00105	0.0013	0.00163	0.00243	0.00282	0.00186
	2358.85	0.00013	0.00595	0.00092	0.00149	0.00207	0.00261	0.00299	0.00326	0.00375	0.00554	0.00436			2495.41	-0.00023	0.00011	0.000381494	0.0006	0.000805076	0.00105	0.0013	0.00162	0.00243	0.00282	0.00187
	2354.99	0.00012	0.00599	0.00092	0.00148	0.00209	0.00263	0.00302	0.00328	0.00379	0.00557	0.00442			2491.56	-0.00023	0.00011	0.000381494	0.00061	0.000815076	0.00106	0.00132	0.00162	0.00244	0.00282	0.00187
	2351.14	0.00014	0.00608	0.00093	0.00151	0.00214	0.00268	0.00308	0.00334	0.00387	0.00564	0.00451			2487.7	-0.00022	0.00012	0.000381494	0.00062	0.000835076	0.00107	0.00134	0.00163	0.00246	0.00282	0.00188
	2347.28	0.00017	0.00613	0.00096	0.00154	0.00215	0.0027	0.00312	0.00338	0.00391	0.00569	0.00455			2483.84	-0.00022	0.00011	0.000381494	0.00062	0.000845076	0.00108	0.00135	0.00164	0.00246	0.00284	0.00188
	2343.42	0.00018	0.00611	0.00095	0.00154	0.00214	0.00269	0.0031	0.00338	0.00389	0.00568	0.00453			2479.99	-0.00021	0.00012	0.000381494	0.00061	0.000855076	0.00109	0.00135	0.00164	0.00247	0.00286	0.00189
	2339.57	0.00017	0.00606	0.00092	0.00153	0.00212	0.00265	0.00303	0.00335	0.00383	0.00564	0.00449			2476.13	-0.00021	0.00012	0.000381494	0.0006	0.000855076	0.00109	0.00134	0.00165	0.00248	0.00287	0.00189
	2335.71	0.00015	0.00601	0.0009	0.0015	0.00208	0.00262	0.00298	0.00332	0.00377	0.00559	0.00445			2472.27	-0.00022	0.00011	0.000371494	0.0006	0.000845076	0.00109	0.00133	0.00167	0.00249	0.00287	0.0019
	2331.85	0.00012	0.00595	0.00089	0.00147	0.00204	0.00259	0.00296	0.00327	0.00372	0.00554	0.00439			2468.42	-0.00023	0.00011	0.000381494	0.0006	0.000855076	0.0011	0.00134	0.00169	0.00249	0.00287	0.00192
	2328	8e-05	0.00588	0.00088	0.00144	0.00201	0.00257	0.00293	0.00321	0.00366	0.00549	0.00432			2464.56	-0.00022	0.00012	0.000411494	0.00061	0.000855076	0.00111	0.00136	0.0017	0.0025	0.00288	0.00193
	2324.14	7e-05	0.00581	0.00087	0.00143	0.00198	0.00254	0.00289	0.00316	0.0036	0.00543	0.00425			2460.7	-0.00022	0.00012	0.000411494	0.00063	0.000865076	0.00112	0.00137	0.00171	0.00251	0.0029	0.00194
	2320.28	6e-05	0.00575	0.00086	0.00142	0.00196	0.00253	0.00286	0.00312	0.00356	0.00537	0.0042			2456.84	-0.00021	0.00011	0.000401494	0.00064	0.000855076	0.00112	0.00137	0.0017	0.00251	0.0029	0.00194
	2316.43	6e-05	0.00571	0.00085	0.00142	0.00194	0.00252	0.00284	0.0031	0.00354	0.00533	0.00416			2452.99	-0.00021	0.0001	0.000381494	0.00065	0.000855076	0.00112	0.00137	0.0017	0.00251	0.00288	0.00195
	2312.57	6e-05	0.00568	0.00084	0.0014	0.00193	0.0025	0.00283	0.00307	0.00351	0.00532	0.00414			2449.13	-0.00021	0.0001	0.000381494	0.00065	0.000855076	0.00113	0.00136	0.0017	0.00251	0.00288	0.00195
	2308.71	5e-05	0.00565	0.00083	0.00137	0.00191	0.00246	0.00281	0.00304	0.00349	0.0053	0.00413			2445.27	-0.00021	0.00011	0.000381494	0.00064	0.000865076	0.00113	0.00137	0.00171	0.00252	0.00288	0.00195
	2304.85	4e-05	0.00564	0.00082	0.00135	0.00191	0.00244	0.0028	0.00303	0.00348	0.0053	0.00412			2441.42	-0.00021	0.00011	0.000391494	0.00063	0.000865076	0.00112	0.00138	0.00171	0.00253	0.0029	0.00196
	2301	3e-05	0.00566	0.00082	0.00135	0.00191	0.00244	0.00281	0.00305	0.00349	0.00529	0.00412			2437.56	-0.00022	0.00011	0.000381494	0.00062	0.000865076	0.00111	0.00139	0.00171	0.00253	0.00291	0.00196
	2297.14	3e-05	0.00567	0.00083	0.00136	0.00192	0.00244	0.00283	0.00307	0.0035	0.0053	0.00412			2433.7	-0.00023	0.0001	0.000381494	0.00063	0.000855076	0.00111	0.00138	0.00171	0.00254	0.00291	0.00195
	2293.28	4e-05	0.00567	0.00085	0.00138	0.00193	0.00245	0.00283	0.00309	0.0035	0.0053	0.00413			2429.85	-0.00023	0.0001	0.000381494	0.00065	0.000855076	0.00112	0.00139	0.00172	0.00255	0.00292	0.00196
	2289.43	5e-05	0.00569	0.00085	0.00138	0.00194	0.00247	0.00282	0.0031	0.00351	0.00531	0.00416			2425.99	-0.00022	0.00011	0.000391494	0.00067	0.000865076	0.00114	0.0014	0.00175	0.00257	0.00293	0.00196
	2285.57	6e-05	0.00572	0.00085	0.00139	0.00195	0.00248	0.00283	0.00311	0.00353	0.00533	0.00418			2422.13	-0.00022	0.00011	0.000391494	0.00067	0.000865076	0.00114	0.00141	0.00175	0.00257	0.00293	0.00197
	2281.71	6e-05	0.00574	0.00086	0.0014	0.00195	0.00249	0.00284	0.00313	0.00355	0.00535	0.00419			2418.28	-0.00023	0.00011	0.000381494	0.00065	0.000865076	0.00113	0.00142	0.00175	0.00256	0.00293	0.00197
	2277.86	4e-05	0.00574	0.00085	0.0014	0.00194	0.00249	0.00284	0.00313	0.00355	0.00536	0.0042			2414.42	-0.00023	0.00011	0.000381494	0.00064	0.000855076	0.00112	0.00142	0.00173	0.00256	0.00293	0.00197
	2274	2e-05	0.00574	0.00084	0.00138	0.00192	0.00247	0.00282	0.00311	0.00354	0.00535	0.0042			2410.56	-0.00022	0.00012	0.000391494	0.00065	0.000865076	0.00113	0.00144	0.00173	0.00257	0.00294	0.00198
	2270.14	3e-05	0.00575	0.00084	0.00138	0.00193	0.00246	0.00282	0.00312	0.00356	0.00536	0.00421			2406.7	-0.00023	0.00014	0.000381494	0.00065	0.000875076	0.00115	0.00144	0.00172	0.00258	0.00295	0.00199
	2266.29	5e-05	0.00576	0.00085	0.00139	0.00194	0.00247	0.00284	0.00315	0.00359	0.00538	0.00424			2402.85	-0.00024	0.00013	0.000381494	0.00064	0.000885076	0.00116	0.00144	0.00174	0.00258	0.00296	0.00199
	2262.43	8e-05	0.00578	0.00086	0.0014	0.00197	0.00249	0.00287	0.00316	0.00361	0.0054	0.00425			2398.99	-0.00024	0.00013	0.000381494	0.00064	0.000895076	0.00117	0.00143	0.00176	0.0026	0.00297	0.00201
	2258.57	9e-05	0.00581	0.00088	0.00141	0.00199	0.00251	0.0029	0.00317	0.00363	0.00542	0.00427			2395.13	-0.00022	0.00013	0.000391494	0.00064	0.000895076	0.00118	0.00143	0.00177	0.00262	0.00299	0.00203
	2254.71	8e-05	0.00582	0.00088	0.00141	0.002	0.00251	0.00291	0.00316	0.00363	0.00542	0.00427			2391.28	-0.0002	0.00011	0.000401494	0.00065	0.000895076	0.00118	0.00144	0.00178	0.00263	0.00301	0.00203
	2250.86	7e-05	0.00583	0.00087	0.0014	0.00199	0.00251	0.0029	0.00316	0.00364	0.00543	0.00428			2387.42	-0.0002	9e-05	0.000411494	0.00064	0.000885076	0.00118	0.00144	0.00178	0.00261	0.003	0.00201
	2247	6e-05	0.00584	0.00086	0.0014	0.00198	0.00252	0.0029	0.00316	0.00364	0.00543	0.00428			2383.56	-0.00022	0.0001	0.000411494	0.00063	0.000875076	0.00115	0.00143	0.00176	0.00258	0.00297	0.00199
	2243.14	4e-05	0.00586	0.00085	0.0014	0.00197	0.00252	0.00289	0.00316	0.00365	0.00544	0.00429			2379.71	-0.00024	0.0001	0.000391494	0.0006	0.000845076	0.0011	0.00139	0.0017	0.00251	0.00288	0.00193
	2239.29	4e-05	0.00586	0.00085	0.00139	0.00197	0.00252	0.00291	0.00317	0.00365	0.00546	0.0043			2375.85	-0.00026	9e-05	0.000351494	0.00055	0.000795076	0.00101	0.00132	0.0016	0.00238	0.00273	0.00181
	2235.43	5e-05	0.00588	0.00086	0.0014	0.00198	0.00252	0.00293	0.00319	0.00366	0.00548	0.00433			2371.99	-0.0003	7e-05	0.000321494	0.00049	0.000755076	0.000905348	0.00125	0.0015	0.00222	0.00257	0.00165
	2231.57	7e-05	0.0059	0.00088	0.00142	0.00199	0.00254	0.00295	0.00321	0.00368	0.0055	0.00436			2368.14	-0.00034	6e-05	0.000321494	0.00046	0.000745076	0.000835348	0.00121	0.00143	0.00209	0.00244	0.00151
	2227.72	8e-05	0.00593	0.00088	0.00142	0.00198	0.00255	0.00295	0.00322	0.0037	0.00552	0.00437			2364.28	-0.00036	4e-05	0.000321494	0.00043	0.000725076	0.000775348	0.00118	0.00139	0.00202	0.00236	0.00142
	2223.86	7e-05	0.00596	0.00087	0.00141	0.00199	0.00255	0.00294	0.00323	0.00372	0.00553	0.00438			2360.42	-0.00036	3e-05	0.000321494	0.00042	0.000715076	0.000755348	0.00119	0.0014	0.00202	0.00237	0.00142
	2220	5e-05	0.00598	0.00086	0.00142	0.00199	0.00255	0.00294	0.00324	0.00374	0.00554	0.00439			2356.57	-0.00032	4e-05	0.000341494	0.00047	0.000735076	0.000805348	0.00124	0.00147	0.00213	0.00248	0.00153
	2216.15	4e-05	0.00597	0.00086	0.00143	0.002	0.00254	0.00294	0.00325	0.00373	0.00556	0.0044			2352.71	-0.00029	7e-05	0.000371494	0.00055	0.000775076	0.000915348	0.00131	0.00157	0.00229	0.00264	0.00168
	2212.29	4e-05	0.00597	0.00086	0.00143	0.002	0.00253	0.00294	0.00326	0.00373	0.00557	0.00441			2348.85	-0.00029	8e-05	0.000381494	0.00059	0.000805076	0.000985348	0.00134	0.00161	0.00238	0.00273	0.00176
	2208.43	4e-05	0.00598	0.00086	0.00143	0.002	0.00254	0.00296	0.00326	0.00374	0.00558	0.00442			2344.99	-0.0003	9e-05	0.000371494	0.00058	0.000795076	0.000975348	0.00132	0.00159	0.00236	0.0027	0.00173
	2204.58	5e-05	0.006	0.00086	0.00144	0.00201	0.00255	0.00298	0.00327	0.00376	0.0056	0.00444			2341.14	-0.0003	9e-05	0.000351494	0.00055	0.000795076	0.000935348	0.00132	0.00156	0.00229	0.00263	0.00167
	2200.72	7e-05	0.00603	0.00089	0.00146	0.00202	0.00259	0.003	0.0033	0.00378	0.00564	0.00447			2337.28	-0.00031	8e-05	0.000341494	0.00052	0.000795076	0.000925348	0.00131	0.00155	0.00225	0.0026	0.00164
	2196.86	0.0001	0.00607	0.00091	0.00147	0.00204	0.00264	0.00303	0.00332	0.00382	0.00567	0.00451			2333.42	-0.00031	7e-05	0.000331494	0.0005	0.000795076	0.000935348	0.00131	0.00156	0.00227	0.0026	0.00165
	2193	0.00011	0.00609	0.00091	0.00146	0.00205	0.00264	0.00306	0.00335	0.00385	0.00567	0.00454			2329.57	-0.00031	6e-05	0.000341494	0.00051	0.000805076	0.000955348	0.00132	0.00159	0.00231	0.00262	0.00169
	2189.15	0.00011	0.0061	0.00089	0.00145	0.00206	0.00262	0.00305	0.00336	0.00385	0.00567	0.00455			2325.71	-0.00031	6e-05	0.000351494	0.00053	0.000815076	0.000985348	0.00135	0.00161	0.00236	0.00268	0.00174
	2185.29	0.00011	0.00611	0.00087	0.00145	0.00206	0.0026	0.00304	0.00336	0.00386	0.00569	0.00456			2321.85	-0.00029	8e-05	0.000361494	0.00055	0.000835076	0.00104	0.00139	0.00164	0.00242	0.00276	0.00182
	2181.43	0.0001	0.00614	0.00088	0.00145	0.00206	0.00261	0.00303	0.00336	0.00387	0.0057	0.00456			2318	-0.00026	0.0001	0.000361494	0.00059	0.000865076	0.00109	0.00143	0.0017	0.0025	0.00284	0.00192
	2177.58	9e-05	0.00614	0.00089	0.00145	0.00206	0.00261	0.00303	0.00337	0.00388	0.0057	0.00457			2314.14	-0.00023	0.00011	0.000381494	0.00063	0.000905076	0.00115	0.00148	0.00177	0.00258	0.00292	0.00201
	2173.72	9e-05	0.00615	0.00088	0.00145	0.00206	0.00261	0.00303	0.00338	0.00389	0.00571	0.00458			2310.28	-0.00021	0.00011	0.000391494	0.00065	0.000935076	0.00119	0.00151	0.00181	0.00266	0.003	0.00207
	2169.86	9e-05	0.00617	0.00087	0.00145	0.00206	0.00263	0.00304	0.0034	0.00389	0.00573	0.0046			2306.43	-0.00021	0.0001	0.000391494	0.00066	0.000945076	0.00121	0.00152	0.00184	0.00271	0.00304	0.00211
	2166.01	8e-05	0.0062	0.00087	0.00146	0.00205	0.00265	0.00306	0.0034	0.0039	0.00576	0.00463			2302.57	-0.00022	9e-05	0.000391494	0.00067	0.000945076	0.00122	0.00153	0.00186	0.00273	0.00307	0.00214
	2162.15	8e-05	0.00623	0.00089	0.00147	0.00206	0.00265	0.00308	0.0034	0.00391	0.00577	0.00466			2298.71	-0.00022	9e-05	0.000411494	0.00067	0.000945076	0.00124	0.00155	0.00187	0.00274	0.0031	0.00216
	2158.29	8e-05	0.00625	0.0009	0.00147	0.00207	0.00265	0.00309	0.0034	0.00393	0.00578	0.00468			2294.85	-0.00022	9e-05	0.000421494	0.00066	0.000955076	0.00126	0.00156	0.00188	0.00275	0.00312	0.00216
	2154.44	8e-05	0.00626	0.0009	0.00146	0.00208	0.00265	0.00309	0.00341	0.00394	0.0058	0.00469			2291	-0.00023	9e-05	0.000411494	0.00066	0.000955076	0.00126	0.00157	0.00188	0.00277	0.00315	0.00217
	2150.58	0.0001	0.00628	0.0009	0.00147	0.00209	0.00266	0.00311	0.00343	0.00397	0.00583	0.0047			2287.14	-0.00024	0.0001	0.000411494	0.00066	0.000965076	0.00127	0.00159	0.00191	0.0028	0.00317	0.0022
	2146.72	0.00011	0.00629	0.0009	0.00147	0.0021	0.00266	0.00312	0.00346	0.004	0.00586	0.00472			2283.28	-0.00022	0.00013	0.000421494	0.00069	0.000985076	0.00129	0.00161	0.00195	0.00283	0.0032	0.00224
	2142.86	0.00011	0.0063	0.0009	0.00147	0.0021	0.00267	0.00312	0.00348	0.00401	0.00588	0.00475			2279.43	-0.0002	0.00013	0.000431494	0.00071	0.00101	0.00129	0.00163	0.00196	0.00284	0.00321	0.00226
	2139.01	0.00011	0.00632	0.00091	0.00147	0.0021	0.00269	0.00314	0.00349	0.00402	0.0059	0.00478			2275.57	-0.00021	0.00013	0.000441494	0.00071	0.00101	0.00129	0.00162	0.00196	0.00283	0.00321	0.00226
	2135.15	0.0001	0.00634	0.00092	0.00148	0.0021	0.00269	0.00314	0.0035	0.00404	0.0059	0.00479			2271.71	-0.00021	0.00014	0.000451494	0.0007	0.00101	0.00128	0.00161	0.00195	0.00283	0.00322	0.00226
	2131.29	9e-05	0.00635	0.00092	0.00148	0.0021	0.00268	0.00314	0.0035	0.00406	0.00591	0.0048			2267.86	-0.00021	0.00015	0.000451494	0.0007	0.000995076	0.00128	0.00161	0.00196	0.00284	0.00323	0.00226
	2127.44	7e-05	0.00636	0.00091	0.00147	0.00209	0.00265	0.00313	0.0035	0.00405	0.00591	0.00481			2264	-0.00022	0.00014	0.000441494	0.00069	0.000985076	0.00128	0.00162	0.00196	0.00285	0.00323	0.00227
	2123.58	6e-05	0.00636	0.00087	0.00145	0.00206	0.00263	0.00311	0.0035	0.00404	0.0059	0.0048			2260.14	-0.00023	0.00013	0.000421494	0.00069	0.000975076	0.00128	0.00163	0.00196	0.00286	0.00322	0.00227
	2119.72	5e-05	0.00637	0.00085	0.00143	0.00204	0.00262	0.0031	0.0035	0.00403	0.0059	0.0048			2256.29	-0.00023	0.00012	0.000401494	0.0007	0.000975076	0.00129	0.00165	0.00197	0.00287	0.00323	0.00228
	2115.87	6e-05	0.0064	0.00087	0.00145	0.00206	0.00264	0.00311	0.00352	0.00405	0.00593	0.00483			2252.43	-0.00023	0.00013	0.000391494	0.00071	0.000985076	0.0013	0.00166	0.00199	0.00288	0.00324	0.00228
	2112.01	8e-05	0.00643	0.0009	0.00147	0.00209	0.00267	0.00314	0.00353	0.00409	0.00597	0.00486			2248.57	-0.00022	0.00013	0.000401494	0.00072	0.00101	0.00131	0.00166	0.00201	0.00289	0.00326	0.0023
	2108.15	0.0001	0.00646	0.00092	0.00147	0.0021	0.00269	0.00316	0.00355	0.00412	0.00599	0.00489			2244.71	-0.00021	0.00013	0.000421494	0.00074	0.00102	0.00133	0.00167	0.00203	0.0029	0.00328	0.00232
	2104.3	0.00011	0.00648	0.00092	0.00147	0.0021	0.0027	0.00317	0.00355	0.00414	0.00601	0.0049			2240.86	-0.0002	0.00014	0.000431494	0.00074	0.00103	0.00134	0.00167	0.00203	0.00292	0.00329	0.00234
	2100.44	0.00011	0.00649	0.00092	0.00146	0.00208	0.0027	0.00318	0.00355	0.00414	0.00602	0.00491			2237	-0.0002	0.00013	0.000431494	0.00074	0.00104	0.00135	0.00168	0.00202	0.00293	0.0033	0.00234
	2096.58	0.0001	0.00649	0.0009	0.00145	0.00207	0.00269	0.00317	0.00356	0.00415	0.00603	0.00492			2233.14	-0.00022	0.00012	0.000421494	0.00073	0.00104	0.00134	0.00167	0.00202	0.00294	0.00331	0.00233
	2092.73	8e-05	0.00649	0.00089	0.00146	0.00207	0.00268	0.00316	0.00356	0.00415	0.00603	0.00492			2229.29	-0.00022	0.00012	0.000431494	0.00073	0.00104	0.00133	0.00168	0.00204	0.00296	0.00332	0.00234
	2088.87	8e-05	0.00651	0.00089	0.00148	0.00206	0.00267	0.00316	0.00355	0.00414	0.00603	0.00491			2225.43	-0.0002	0.00013	0.000431494	0.00074	0.00105	0.00135	0.0017	0.00207	0.00298	0.00335	0.00237
	2085.01	9e-05	0.00653	0.0009	0.00147	0.00206	0.00266	0.00317	0.00355	0.00414	0.00603	0.00492			2221.57	-0.00021	0.00014	0.000441494	0.00074	0.00105	0.00137	0.00171	0.00207	0.003	0.00336	0.00239
	2081.15	0.0001	0.00654	0.00091	0.00145	0.00205	0.00264	0.00317	0.00354	0.00415	0.00603	0.00494			2217.72	-0.00023	0.00014	0.000451494	0.00075	0.00106	0.00137	0.00171	0.00206	0.003	0.00336	0.0024
	2077.3	0.00011	0.00653	0.00092	0.00143	0.00203	0.00262	0.00315	0.00353	0.00415	0.00603	0.00495			2213.86	-0.00023	0.00014	0.000441494	0.00075	0.00106	0.00137	0.00172	0.00206	0.00299	0.00336	0.00241
	2073.44	0.00012	0.00653	0.00093	0.00143	0.00202	0.0026	0.00314	0.00353	0.00414	0.00603	0.00494			2210	-0.00022	0.00013	0.000431494	0.00075	0.00106	0.00137	0.00174	0.00207	0.00299	0.00337	0.00242
	2069.58	0.00014	0.00655	0.00095	0.00146	0.00203	0.0026	0.00313	0.00354	0.00414	0.00604	0.00495			2206.15	-0.00021	0.00014	0.000431494	0.00076	0.00106	0.00138	0.00175	0.00209	0.003	0.00338	0.00244
	2065.73	0.00015	0.00657	0.001	0.0015	0.00204	0.00261	0.00314	0.00354	0.00415	0.00605	0.00497			2202.29	-0.00019	0.00014	0.000451494	0.00078	0.00107	0.0014	0.00176	0.0021	0.00302	0.00339	0.00246
	2061.87	0.00017	0.00659	0.00106	0.00154	0.00206	0.00263	0.00316	0.00355	0.00417	0.00608	0.00499			2198.43	-0.00018	0.00016	0.000461494	0.00079	0.00109	0.00143	0.00178	0.00211	0.00304	0.00342	0.00247
	2058.01	0.00018	0.00662	0.0011	0.00159	0.0021	0.00265	0.00319	0.00356	0.00421	0.0061	0.00501			2194.58	-0.00018	0.00017	0.000471494	0.00079	0.0011	0.00144	0.00179	0.00212	0.00306	0.00344	0.00249
	2054.16	0.00017	0.00664	0.00112	0.00163	0.00214	0.00266	0.00321	0.00358	0.00423	0.00611	0.00503			2190.72	-0.00019	0.00016	0.000461494	0.00078	0.00109	0.00144	0.00178	0.00212	0.00306	0.00346	0.0025
	2050.3	0.00016	0.00665	0.00111	0.00165	0.00216	0.00266	0.00322	0.00359	0.00424	0.00612	0.00504			2186.86	-0.00019	0.00014	0.000451494	0.00076	0.00109	0.00143	0.00178	0.00213	0.00306	0.00346	0.0025
	2046.44	0.00016	0.00667	0.00109	0.00167	0.00218	0.00269	0.00323	0.00361	0.00425	0.00614	0.00507			2183	-0.0002	0.00013	0.000451494	0.00075	0.00109	0.00143	0.00178	0.00215	0.00307	0.00347	0.00251
	2042.59	0.00017	0.0067	0.00108	0.00169	0.00223	0.00273	0.00324	0.00364	0.00427	0.00617	0.0051			2179.15	-0.0002	0.00015	0.000471494	0.00078	0.00111	0.00145	0.0018	0.00218	0.00309	0.00349	0.00252
	2038.73	0.00016	0.00673	0.00106	0.00169	0.00227	0.00278	0.00326	0.00366	0.00429	0.0062	0.00514			2175.29	-0.00019	0.00016	0.000481494	0.0008	0.00112	0.00147	0.00183	0.0022	0.00312	0.00351	0.00255
	2034.87	0.00015	0.00674	0.00104	0.00167	0.00227	0.0028	0.00327	0.00368	0.0043	0.00621	0.00515			2171.43	-0.00018	0.00016	0.000481494	0.00081	0.00112	0.00147	0.00186	0.0022	0.00314	0.00352	0.00257
	2031.01	0.00014	0.00675	0.00099	0.00164	0.00225	0.00279	0.00327	0.0037	0.0043	0.00621	0.00516			2167.58	-0.00018	0.00016	0.000481494	0.00082	0.00112	0.00147	0.00187	0.0022	0.00315	0.00353	0.00258
	2027.16	0.00013	0.00677	0.00096	0.00161	0.00222	0.00278	0.00329	0.00371	0.00431	0.00621	0.00516			2163.72	-0.00019	0.00016	0.000481494	0.00081	0.00112	0.00147	0.00187	0.0022	0.00315	0.00352	0.00259
	2023.3	0.00012	0.00679	0.00094	0.00159	0.00221	0.00278	0.00331	0.00372	0.00433	0.00623	0.00517			2159.86	-0.0002	0.00016	0.000471494	0.0008	0.00111	0.00147	0.00186	0.0022	0.00314	0.00351	0.00259
	2019.44	0.0001	0.00681	0.00093	0.00157	0.0022	0.00278	0.00332	0.00373	0.00435	0.00626	0.00519			2156.01	-0.0002	0.00016	0.000451494	0.00079	0.00112	0.00147	0.00185	0.00221	0.00313	0.00352	0.0026
	2015.59	9e-05	0.00683	0.00092	0.00155	0.00219	0.00278	0.00332	0.00374	0.00436	0.00627	0.00522			2152.15	-0.0002	0.00015	0.000451494	0.00078	0.00112	0.00148	0.00185	0.00222	0.00315	0.00352	0.0026
	2011.73	8e-05	0.00684	0.00091	0.00153	0.00217	0.00278	0.00332	0.00375	0.00437	0.00629	0.00524			2148.29	-0.00021	0.00013	0.000461494	0.00078	0.00113	0.00148	0.00185	0.00223	0.00317	0.00353	0.00261
	2007.87	8e-05	0.00685	0.0009	0.0015	0.00215	0.00277	0.00331	0.00374	0.00437	0.0063	0.00525			2144.44	-0.00021	0.00012	0.000461494	0.00077	0.00113	0.00148	0.00187	0.00223	0.00318	0.00354	0.00261
	2004.02	8e-05	0.00684	0.00089	0.00147	0.00213	0.00275	0.0033	0.00374	0.00437	0.0063	0.00525			2140.58	-0.0002	0.00011	0.000451494	0.00077	0.00115	0.00148	0.00189	0.00225	0.0032	0.00356	0.00261
	2000.16	7e-05	0.00685	0.00088	0.00145	0.0021	0.00273	0.00329	0.00374	0.00436	0.0063	0.00526			2136.72	-0.00018	0.00013	0.000451494	0.00078	0.00116	0.0015	0.00193	0.00228	0.00322	0.00358	0.00263
	1996.3	7e-05	0.00687	0.00087	0.00144	0.00209	0.00272	0.0033	0.00376	0.00437	0.00632	0.00528			2132.86	-0.00017	0.00016	0.000471494	0.0008	0.00117	0.00153	0.00196	0.00231	0.00324	0.0036	0.00266
	1992.45	7e-05	0.0069	0.00086	0.00144	0.00208	0.00271	0.00331	0.00378	0.00439	0.00634	0.00531			2129.01	-0.00019	0.00017	0.000471494	0.0008	0.00117	0.00153	0.00197	0.00232	0.00325	0.00362	0.00268
	1988.59	7e-05	0.00693	0.00086	0.00144	0.00208	0.00271	0.00332	0.00378	0.0044	0.00636	0.00533			2125.15	-0.0002	0.00018	0.000471494	0.00081	0.00116	0.00154	0.00197	0.00232	0.00326	0.00364	0.00269
	1984.73	7e-05	0.00696	0.00085	0.00144	0.00208	0.0027	0.00332	0.00379	0.00441	0.00638	0.00535			2121.29	-0.0002	0.0002	0.000481494	0.00082	0.00117	0.00155	0.00198	0.00234	0.00328	0.00367	0.00271
	1980.88	6e-05	0.00697	0.00084	0.00144	0.00207	0.00269	0.00332	0.0038	0.00442	0.0064	0.00537			2117.44	-0.00018	0.00021	0.000481494	0.00083	0.00119	0.00157	0.00199	0.00237	0.0033	0.00369	0.00273
	1977.02	5e-05	0.00697	0.00084	0.00143	0.00207	0.00269	0.00332	0.0038	0.00444	0.0064	0.00538			2113.58	-0.00017	0.0002	0.000471494	0.00084	0.0012	0.00158	0.00199	0.00238	0.00331	0.0037	0.00275
	1973.16	6e-05	0.00699	0.00084	0.00143	0.00207	0.0027	0.00334	0.0038	0.00446	0.00641	0.00539			2109.72	-0.00018	0.00019	0.000481494	0.00083	0.0012	0.00158	0.00199	0.00237	0.00333	0.0037	0.00276
	1969.3	7e-05	0.00702	0.00084	0.00143	0.00207	0.00271	0.00335	0.00381	0.00448	0.00644	0.00539			2105.87	-0.00019	0.00018	0.000481494	0.00083	0.0012	0.00157	0.00199	0.00237	0.00334	0.00371	0.00277
	1965.45	7e-05	0.00703	0.00084	0.00142	0.00206	0.00271	0.00333	0.00381	0.00449	0.00645	0.0054			2102.01	-0.00019	0.00018	0.000481494	0.00082	0.0012	0.00157	0.002	0.00236	0.00336	0.00372	0.00278
	1961.59	6e-05	0.00703	0.00083	0.0014	0.00205	0.00271	0.0033	0.00381	0.00449	0.00645	0.00541			2098.15	-0.00019	0.00016	0.000471494	0.00082	0.0012	0.00158	0.00201	0.00237	0.00336	0.00372	0.00278
	1957.73	7e-05	0.00704	0.00084	0.00139	0.00205	0.00272	0.00331	0.00381	0.0045	0.00647	0.00543			2094.3	-0.0002	0.00015	0.000481494	0.00083	0.00121	0.00159	0.00201	0.00238	0.00337	0.00372	0.0028
	1953.88	8e-05	0.00705	0.00085	0.00139	0.00205	0.00272	0.00332	0.00382	0.00451	0.00649	0.00545			2090.44	-0.0002	0.00015	0.000501494	0.00083	0.00123	0.00161	0.00201	0.0024	0.00338	0.00375	0.00282
	1950.02	7e-05	0.00706	0.00084	0.00139	0.00204	0.00271	0.00333	0.00382	0.00452	0.00649	0.00546			2086.58	-0.0002	0.00015	0.000511494	0.00084	0.00123	0.00162	0.00202	0.00241	0.00339	0.00376	0.00282
	1946.16	7e-05	0.00707	0.00082	0.00138	0.00204	0.0027	0.00334	0.00382	0.00453	0.00649	0.00548			2082.73	-0.00019	0.00015	0.000511494	0.00085	0.00123	0.00161	0.00204	0.00241	0.00339	0.00377	0.00282
	1942.31	8e-05	0.00711	0.00082	0.00138	0.00205	0.0027	0.00335	0.00384	0.00454	0.00651	0.00551			2078.87	-0.00018	0.00016	0.000501494	0.00085	0.00123	0.0016	0.00205	0.00242	0.0034	0.00378	0.00283
	1938.45	9e-05	0.00714	0.00082	0.00138	0.00205	0.00271	0.00334	0.00387	0.00456	0.00653	0.00553			2075.01	-0.00017	0.00017	0.000501494	0.00085	0.00123	0.00161	0.00206	0.00243	0.00342	0.0038	0.00284
	1934.59	9e-05	0.00715	0.00081	0.00137	0.00205	0.00271	0.00334	0.00387	0.00457	0.00655	0.00555			2071.15	-0.00018	0.00018	0.000491494	0.00085	0.00123	0.00163	0.00206	0.00245	0.00343	0.00382	0.00286
	1930.74	8e-05	0.00716	0.0008	0.00136	0.00205	0.0027	0.00333	0.00386	0.00458	0.00656	0.00556			2067.3	-0.00017	0.0002	0.000491494	0.00085	0.00122	0.00163	0.00206	0.00245	0.00343	0.00382	0.00285
	1926.88	6e-05	0.00717	0.0008	0.00135	0.00204	0.0027	0.00334	0.00385	0.00459	0.00656	0.00556			2063.44	-0.00015	0.00022	0.000501494	0.00085	0.00122	0.00163	0.00207	0.00246	0.00343	0.00382	0.00286
	1923.02	5e-05	0.0072	0.00081	0.00136	0.00205	0.00271	0.00336	0.00387	0.0046	0.00659	0.00558			2059.58	-0.00015	0.00023	0.000501494	0.00085	0.00122	0.00163	0.00208	0.00248	0.00345	0.00382	0.00287
	1919.16	6e-05	0.00724	0.00083	0.00138	0.00206	0.00273	0.00338	0.00391	0.00462	0.00661	0.00559			2055.73	-0.00015	0.00024	0.000511494	0.00085	0.00123	0.00163	0.00209	0.00248	0.00347	0.00383	0.00288
	1915.31	6e-05	0.00727	0.00084	0.00139	0.00207	0.00273	0.00339	0.00392	0.00466	0.00662	0.00562			2051.87	-0.00015	0.00024	0.000541494	0.00086	0.00123	0.00163	0.00209	0.00248	0.00347	0.00384	0.00289
	1911.45	5e-05	0.00729	0.00083	0.00138	0.00206	0.00272	0.00338	0.00392	0.00467	0.00663	0.00564			2048.01	-0.00014	0.00025	0.000571494	0.00087	0.00123	0.00164	0.00209	0.00249	0.00347	0.00384	0.0029
	1907.59	5e-05	0.0073	0.00081	0.00137	0.00204	0.00272	0.00338	0.00393	0.00468	0.00665	0.00565			2044.16	-0.00014	0.00026	0.000601494	0.00089	0.00123	0.00165	0.00211	0.00249	0.00348	0.00384	0.0029
	1903.74	6e-05	0.00732	0.0008	0.00136	0.00202	0.00273	0.00339	0.00394	0.00468	0.00668	0.00567			2040.3	-0.00015	0.00028	0.000621494	0.00091	0.00124	0.00165	0.00212	0.00251	0.00349	0.00384	0.00291
	1899.88	7e-05	0.00735	0.0008	0.00137	0.00202	0.00274	0.00342	0.00396	0.00471	0.00671	0.0057			2036.44	-0.00016	0.00027	0.000631494	0.00093	0.00126	0.00166	0.00212	0.00253	0.0035	0.00386	0.00292
	1896.02	6e-05	0.00736	0.0008	0.00138	0.00203	0.00274	0.00343	0.00397	0.00473	0.00672	0.00572			2032.59	-0.00017	0.00025	0.000641494	0.00095	0.00129	0.00166	0.00213	0.00254	0.00352	0.00389	0.00294
	1892.17	3e-05	0.00737	0.00081	0.00138	0.00204	0.00273	0.00343	0.00398	0.00473	0.00672	0.00573			2028.73	-0.00016	0.00024	0.000631494	0.00097	0.00131	0.00167	0.00214	0.00255	0.00354	0.00392	0.00296
	1888.31	3e-05	0.00739	0.0008	0.00138	0.00204	0.00273	0.00343	0.00398	0.00473	0.00672	0.00575			2024.87	-0.00017	0.00024	0.000611494	0.00098	0.00132	0.0017	0.00215	0.00256	0.00357	0.00394	0.00297
	1884.45	4e-05	0.0074	0.00079	0.00137	0.00204	0.00272	0.00342	0.00398	0.00472	0.00672	0.00575			2021.01	-0.00017	0.00023	0.000601494	0.00099	0.00133	0.00173	0.00217	0.00258	0.00359	0.00396	0.003
	1880.6	4e-05	0.00738	0.00078	0.00134	0.00202	0.00269	0.00342	0.00398	0.00471	0.00672	0.00575			2017.16	-0.00017	0.00022	0.000581494	0.00097	0.00134	0.00174	0.00218	0.00258	0.0036	0.00397	0.00302
	1876.74	5e-05	0.00739	0.00077	0.00134	0.00202	0.0027	0.00343	0.00399	0.00473	0.00676	0.00578			2013.3	-0.00018	0.00019	0.000551494	0.00094	0.00133	0.00173	0.00219	0.00257	0.00359	0.00397	0.00302
	1872.88	5e-05	0.00742	0.00078	0.00135	0.00203	0.00273	0.00344	0.004	0.00475	0.00679	0.00582			2009.44	-0.00019	0.00018	0.000541494	0.00092	0.00132	0.00173	0.0022	0.00258	0.00359	0.00396	0.00303
	1869.03	4e-05	0.00746	0.0008	0.00135	0.00203	0.00276	0.00344	0.00402	0.00478	0.00681	0.00585			2005.59	-0.00018	0.00018	0.000541494	0.00091	0.00131	0.00174	0.0022	0.00259	0.00361	0.00397	0.00304
	1865.17	6e-05	0.0075	0.00081	0.00135	0.00202	0.00277	0.00345	0.00405	0.0048	0.00683	0.00587			2001.73	-0.00018	0.00018	0.000541494	0.00091	0.00131	0.00174	0.00221	0.00261	0.00364	0.00399	0.00305
	1861.31	7e-05	0.00752	0.00081	0.00135	0.00202	0.00276	0.00345	0.00406	0.00481	0.00684	0.00587			1997.87	-0.00019	0.00018	0.000531494	0.00091	0.00133	0.00174	0.00221	0.00262	0.00365	0.004	0.00306
	1857.45	7e-05	0.00751	0.00078	0.00132	0.002	0.00273	0.00344	0.00404	0.00482	0.00684	0.00585			1994.02	-0.0002	0.00018	0.000521494	0.0009	0.00133	0.00175	0.00222	0.00262	0.00366	0.00401	0.00308
	1853.6	6e-05	0.00751	0.00077	0.0013	0.00199	0.00271	0.00343	0.00403	0.00482	0.00685	0.00587			1990.16	-0.0002	0.00017	0.000511494	0.00088	0.00132	0.00174	0.00223	0.00263	0.00366	0.00402	0.00309
	1849.74	5e-05	0.00755	0.00078	0.00131	0.00201	0.00272	0.00344	0.00405	0.00484	0.00689	0.00591			1986.3	-0.0002	0.00016	0.000501494	0.00087	0.00131	0.00174	0.00224	0.00264	0.00367	0.00403	0.0031
	1845.88	6e-05	0.00759	0.00079	0.00133	0.00203	0.00274	0.00346	0.00408	0.00486	0.00693	0.00593			1982.45	-0.0002	0.00015	0.000491494	0.00087	0.0013	0.00174	0.00225	0.00265	0.00368	0.00404	0.00311
	1842.03	6e-05	0.00759	0.0008	0.00134	0.00203	0.00274	0.00347	0.00408	0.00488	0.00693	0.00593			1978.59	-0.00021	0.00015	0.000491494	0.00087	0.0013	0.00174	0.00225	0.00265	0.00368	0.00404	0.00311
	1838.17	5e-05	0.00758	0.00079	0.00133	0.00202	0.00275	0.00347	0.00408	0.00489	0.00693	0.00595			1974.73	-0.00022	0.00016	0.000501494	0.00088	0.00131	0.00176	0.00225	0.00267	0.00369	0.00405	0.00311
	1834.31	5e-05	0.00762	0.0008	0.00134	0.00202	0.00277	0.00349	0.0041	0.00491	0.00696	0.006			1970.88	-0.00021	0.00016	0.000511494	0.00089	0.00133	0.00178	0.00226	0.0027	0.00372	0.00409	0.00314
	1830.46	7e-05	0.00768	0.00083	0.00137	0.00204	0.00278	0.00352	0.00415	0.00496	0.00701	0.00604			1967.02	-0.00019	0.00017	0.000521494	0.00089	0.00133	0.00179	0.00228	0.00272	0.00374	0.00411	0.00317
	1826.6	9e-05	0.00772	0.00084	0.00138	0.00207	0.00279	0.00354	0.00417	0.005	0.00704	0.00607			1963.16	-0.00018	0.00016	0.000511494	0.00088	0.00133	0.00179	0.00229	0.00272	0.00374	0.00412	0.00318
	1822.74	8e-05	0.00773	0.00083	0.00138	0.00208	0.0028	0.00354	0.00418	0.00501	0.00704	0.00609			1959.3	-0.0002	0.00015	0.000491494	0.00088	0.00132	0.00178	0.00228	0.00272	0.00373	0.00411	0.00318
	1818.89	7e-05	0.00774	0.00082	0.00137	0.00208	0.0028	0.00354	0.00418	0.00501	0.00705	0.00611			1955.45	-0.00022	0.00015	0.000491494	0.00088	0.00132	0.00178	0.00228	0.00272	0.00374	0.00411	0.00318
	1815.03	8e-05	0.00775	0.00082	0.00137	0.00209	0.00282	0.00355	0.00419	0.00503	0.00707	0.00613			1951.59	-0.00022	0.00016	0.000501494	0.00089	0.00133	0.00179	0.0023	0.00272	0.00376	0.00412	0.0032
	1811.17	0.0001	0.00776	0.00084	0.00138	0.00209	0.00284	0.00357	0.0042	0.00505	0.00709	0.00614			1947.73	-0.0002	0.00017	0.000521494	0.0009	0.00135	0.00181	0.00234	0.00274	0.0038	0.00416	0.00322
	1807.31	0.00012	0.00778	0.00084	0.0014	0.00209	0.00284	0.00358	0.00421	0.00506	0.00711	0.00615			1943.88	-0.00018	0.00018	0.000531494	0.00092	0.00135	0.00182	0.00236	0.00277	0.00383	0.00419	0.00325
	1803.46	0.00013	0.00781	0.00084	0.00142	0.00209	0.00283	0.0036	0.00424	0.00508	0.00714	0.00618			1940.02	-0.00018	0.00019	0.000531494	0.00093	0.00135	0.00183	0.00236	0.00279	0.00384	0.00421	0.00326
	1799.6	0.00013	0.00786	0.00086	0.00144	0.00211	0.00285	0.00362	0.00428	0.00511	0.00719	0.00623			1936.16	-0.00019	0.00019	0.000521494	0.00091	0.00137	0.00183	0.00236	0.00279	0.00385	0.00422	0.00328
	1795.74	0.00012	0.00792	0.00088	0.00145	0.00215	0.00288	0.00365	0.00431	0.00515	0.00722	0.00627			1932.31	-0.00019	0.00018	0.000511494	0.0009	0.00138	0.00183	0.00237	0.00281	0.00387	0.00422	0.00329
	1791.89	0.0001	0.00794	0.00088	0.00145	0.00216	0.0029	0.00366	0.00433	0.00516	0.00723	0.00629			1928.45	-0.00019	0.00018	0.000511494	0.0009	0.00138	0.00183	0.00238	0.00283	0.00389	0.00424	0.00331
	1788.03	0.0001	0.00793	0.00088	0.00144	0.00216	0.0029	0.00367	0.00435	0.00517	0.00723	0.00629			1924.59	-0.00018	0.00018	0.000521494	0.00092	0.00139	0.00185	0.0024	0.00284	0.0039	0.00426	0.00333
	1784.17	0.00011	0.00794	0.00088	0.00143	0.00215	0.0029	0.00368	0.00436	0.00519	0.00725	0.0063			1920.74	-0.00018	0.00018	0.000511494	0.00093	0.0014	0.00186	0.00241	0.00285	0.00391	0.00426	0.00334
	1780.32	0.00011	0.00798	0.00087	0.00143	0.00215	0.00292	0.0037	0.00439	0.00524	0.00729	0.00634			1916.88	-0.00019	0.00017	0.000501494	0.00093	0.00139	0.00186	0.00241	0.00285	0.00391	0.00426	0.00334
	1776.46	0.0001	0.00805	0.00088	0.00145	0.00219	0.00297	0.00374	0.00443	0.00528	0.00734	0.00639			1913.02	-0.00021	0.00016	0.000501494	0.00091	0.00138	0.00186	0.00241	0.00284	0.00392	0.00428	0.00334
	1772.6	9e-05	0.00809	0.00088	0.00147	0.00221	0.003	0.00378	0.00447	0.00531	0.0074	0.00643			1909.16	-0.00022	0.00016	0.000501494	0.00091	0.00138	0.00187	0.00243	0.00284	0.00394	0.00429	0.00335
	1768.75	0.0001	0.00811	0.00089	0.00147	0.00222	0.00301	0.00381	0.00449	0.00533	0.00743	0.00647			1905.31	-0.00022	0.00016	0.000501494	0.00091	0.00137	0.00188	0.00243	0.00286	0.00395	0.0043	0.00337
	1764.89	0.00012	0.00811	0.00089	0.00147	0.00222	0.003	0.00382	0.00452	0.00534	0.00745	0.00649			1901.45	-0.00022	0.00015	0.000491494	0.0009	0.00137	0.00188	0.00243	0.00288	0.00396	0.00431	0.00338
	1761.03	0.00014	0.00814	0.00089	0.00148	0.00223	0.00301	0.00385	0.00455	0.00538	0.0075	0.00652			1897.59	-0.00022	0.00014	0.000491494	0.00091	0.00137	0.00189	0.00244	0.00289	0.00397	0.00433	0.0034
	1757.18	0.00015	0.00819	0.00092	0.00151	0.00226	0.00305	0.00389	0.00459	0.00545	0.00755	0.00657			1893.74	-0.00021	0.00015	0.000501494	0.00093	0.00139	0.00191	0.00246	0.00292	0.004	0.00437	0.00342
	1753.32	0.00014	0.00825	0.00093	0.00154	0.00229	0.00309	0.00393	0.00464	0.00551	0.00759	0.00662			1889.88	-0.0002	0.00017	0.000511494	0.00094	0.00142	0.00192	0.00248	0.00293	0.00402	0.00441	0.00345
	1749.46	0.00014	0.00827	0.00092	0.00154	0.00229	0.00307	0.00394	0.00466	0.00553	0.0076	0.00665			1886.02	-0.0002	0.00017	0.000521494	0.00093	0.00141	0.00193	0.00248	0.00294	0.00403	0.0044	0.00345
	1745.6	0.00014	0.00827	0.00091	0.00153	0.00227	0.00305	0.00395	0.00467	0.00553	0.00761	0.00667			1882.17	-0.00021	0.00016	0.000521494	0.00093	0.00141	0.00193	0.00249	0.00294	0.00403	0.00439	0.00346
	1741.75	0.00015	0.00834	0.00093	0.00155	0.00229	0.00309	0.00399	0.0047	0.00558	0.00765	0.00673			1878.31	-0.0002	0.00015	0.000531494	0.00093	0.00142	0.00193	0.0025	0.00297	0.00404	0.0044	0.00347
	1737.89	0.00015	0.00842	0.00096	0.00157	0.00233	0.00315	0.00404	0.00475	0.00565	0.00771	0.00679			1874.45	-0.00018	0.00015	0.000531494	0.00095	0.00143	0.00195	0.00252	0.00299	0.00406	0.00443	0.00351
	1734.03	0.00015	0.00845	0.00094	0.00158	0.00236	0.00317	0.00406	0.00476	0.00567	0.00774	0.00681			1870.6	-0.00016	0.00016	0.000541494	0.00098	0.00145	0.00196	0.00254	0.00301	0.00409	0.00447	0.00356
	1730.18	0.00017	0.00841	0.00091	0.00155	0.00235	0.00315	0.00405	0.00475	0.00565	0.00774	0.00679			1866.74	-0.00016	0.00017	0.000551494	0.00097	0.00146	0.00197	0.00256	0.00303	0.00412	0.00449	0.00358
	1726.32	0.00018	0.0084	0.0009	0.00155	0.00234	0.00316	0.00406	0.00476	0.00566	0.00774	0.0068			1862.88	-0.00017	0.00017	0.000541494	0.00095	0.00147	0.00197	0.00257	0.00303	0.00413	0.0045	0.00357
	1722.46	0.00018	0.00848	0.00094	0.00159	0.00236	0.00322	0.00411	0.00482	0.00571	0.0078	0.00686			1859.03	-0.00017	0.00017	0.000541494	0.00093	0.00147	0.00197	0.00258	0.00303	0.00414	0.00451	0.00356
	1718.61	0.00019	0.00856	0.00099	0.00164	0.00241	0.00328	0.00417	0.00489	0.00575	0.00785	0.00691			1855.17	-0.00019	0.00016	0.000531494	0.00093	0.00146	0.00197	0.00259	0.00304	0.00415	0.00451	0.00356
	1714.75	0.00022	0.00858	0.00102	0.00167	0.00243	0.0033	0.00423	0.00492	0.00577	0.00787	0.00693			1851.31	-0.00019	0.00017	0.000531494	0.00095	0.00148	0.00199	0.0026	0.00306	0.00418	0.00454	0.00359
	1710.89	0.00026	0.00855	0.00105	0.00169	0.00245	0.0033	0.00426	0.00494	0.00579	0.00787	0.00692			1847.45	-0.00018	0.00019	0.000551494	0.001	0.0015	0.00202	0.00262	0.0031	0.00422	0.00458	0.00365
	1707.04	0.00027	0.00857	0.00107	0.00174	0.0025	0.00334	0.0043	0.005	0.00583	0.0079	0.00696			1843.6	-0.00017	0.0002	0.000551494	0.00103	0.00151	0.00203	0.00264	0.00312	0.00424	0.0046	0.00368
	1703.18	0.00024	0.00865	0.0011	0.0018	0.00258	0.00342	0.00436	0.00508	0.0059	0.00796	0.00704			1839.74	-0.00018	0.00018	0.000551494	0.001	0.00149	0.00202	0.00265	0.00312	0.00424	0.00458	0.00368
	1699.32	0.00024	0.00869	0.00111	0.00183	0.00263	0.00347	0.00442	0.00512	0.00595	0.00799	0.00707			1835.88	-0.00016	0.00018	0.000561494	0.00098	0.00148	0.00203	0.00267	0.00313	0.00425	0.0046	0.00369
	1695.46	0.00026	0.00868	0.00112	0.00185	0.00267	0.00351	0.00446	0.00514	0.00598	0.00801	0.00705			1832.03	-0.00015	0.00021	0.000571494	0.00101	0.0015	0.00207	0.0027	0.00314	0.00429	0.00466	0.00373
	1691.61	0.00028	0.00869	0.00115	0.0019	0.00274	0.00358	0.00451	0.00519	0.00605	0.00806	0.00708			1828.17	-0.00015	0.00021	0.000571494	0.00103	0.00151	0.00208	0.00271	0.00315	0.00431	0.0047	0.00375
	1687.75	0.0003	0.00876	0.00121	0.00196	0.00283	0.00366	0.00457	0.00527	0.00612	0.00815	0.00716			1824.31	-0.00017	0.00019	0.000531494	0.001	0.00151	0.00206	0.0027	0.00315	0.0043	0.00469	0.00374
	1683.89	0.00035	0.00882	0.00127	0.00204	0.00291	0.00374	0.00464	0.00534	0.00619	0.00822	0.00723			1820.46	-0.00019	0.00016	0.000501494	0.00097	0.0015	0.00205	0.00269	0.00317	0.00429	0.00467	0.00373
	1680.04	0.00038	0.00887	0.00131	0.00211	0.00298	0.00383	0.00471	0.00541	0.00624	0.00828	0.00728			1816.6	-0.00019	0.00016	0.000501494	0.00098	0.00151	0.00206	0.00271	0.00319	0.00431	0.00468	0.00374
	1676.18	0.00038	0.00893	0.00134	0.00217	0.00303	0.0039	0.00478	0.00548	0.00629	0.00834	0.00734			1812.74	-0.00019	0.00017	0.000521494	0.00101	0.00153	0.00209	0.00273	0.00321	0.00434	0.00471	0.00377
	1672.32	0.00039	0.00899	0.00138	0.00223	0.00309	0.00396	0.00486	0.00554	0.00635	0.00841	0.0074			1808.89	-0.00018	0.00019	0.000551494	0.00103	0.00155	0.00211	0.00276	0.00323	0.00438	0.00475	0.00382
	1668.47	0.0004	0.009	0.0014	0.00224	0.00312	0.00398	0.00491	0.00558	0.00638	0.00843	0.0074			1805.03	-0.00017	0.00022	0.000581494	0.00106	0.00157	0.00213	0.00278	0.00327	0.00442	0.00479	0.00386
	1664.61	0.0004	0.00894	0.00139	0.00221	0.00311	0.00396	0.00493	0.00558	0.0064	0.00839	0.00735			1801.17	-0.00015	0.00025	0.000601494	0.0011	0.0016	0.00216	0.00281	0.00332	0.00447	0.00484	0.0039
	1660.75	0.00043	0.00893	0.0014	0.00221	0.00312	0.00397	0.00497	0.00559	0.00643	0.00839	0.00736			1797.31	-0.00012	0.00027	0.000621494	0.00114	0.00164	0.00219	0.00285	0.00335	0.00451	0.00488	0.00394
	1656.9	0.00044	0.00902	0.00144	0.00228	0.00319	0.00405	0.00503	0.00567	0.0065	0.00846	0.00745			1793.46	-0.0001	0.00028	0.000631494	0.00116	0.00166	0.00223	0.00288	0.00338	0.00454	0.00491	0.00398
	1653.04	0.00045	0.00912	0.00149	0.00234	0.00326	0.0041	0.00507	0.00573	0.00656	0.00854	0.00754			1789.6	-0.00011	0.00028	0.000641494	0.00115	0.00167	0.00225	0.0029	0.00339	0.00456	0.00493	0.004
	1649.18	0.00046	0.00916	0.00151	0.00238	0.0033	0.00413	0.00509	0.00575	0.00659	0.00858	0.00757			1785.74	-0.00013	0.00025	0.000641494	0.00114	0.00167	0.00225	0.00292	0.00341	0.00457	0.00493	0.004
	1645.32	0.00047	0.00918	0.00153	0.0024	0.00332	0.00416	0.00509	0.00576	0.00661	0.0086	0.00757			1781.89	-0.00015	0.00024	0.000631494	0.00113	0.00168	0.00224	0.00294	0.00344	0.00458	0.00495	0.00401
	1641.47	0.00046	0.00923	0.00156	0.00244	0.00335	0.00419	0.00513	0.00578	0.00663	0.00865	0.0076			1778.03	-0.00015	0.00025	0.000641494	0.00116	0.0017	0.00226	0.00295	0.00347	0.00462	0.00499	0.00405
	1637.61	0.00045	0.00929	0.00158	0.00247	0.00337	0.00422	0.00518	0.0058	0.00666	0.00869	0.00765			1774.17	-0.00013	0.00028	0.000671494	0.00123	0.00173	0.00231	0.00297	0.00352	0.00469	0.00506	0.00414
	1633.75	0.00048	0.00934	0.00159	0.00248	0.00338	0.00424	0.00523	0.00583	0.0067	0.00874	0.00773			1770.32	-0.00011	0.00029	0.000681494	0.00128	0.00176	0.00237	0.003	0.00356	0.00474	0.00511	0.0042
	1629.9	0.00052	0.00941	0.0016	0.00248	0.00339	0.00425	0.00526	0.00589	0.00675	0.00881	0.00781			1766.46	-0.00011	0.00029	0.000691494	0.00128	0.00177	0.0024	0.00303	0.00358	0.00476	0.00513	0.00423
	1626.04	0.00051	0.0095	0.00159	0.00248	0.00339	0.00427	0.00528	0.00596	0.00682	0.00889	0.00789			1762.6	-0.00011	0.00029	0.000691494	0.00128	0.00178	0.0024	0.00306	0.00359	0.00478	0.00516	0.00425
	1622.18	0.00047	0.00961	0.00157	0.00247	0.00339	0.00428	0.0053	0.00602	0.00691	0.00895	0.00798			1758.75	-0.00011	0.00029	0.000701494	0.00129	0.00181	0.00241	0.00311	0.00362	0.00481	0.0052	0.00427
	1618.33	0.00044	0.0097	0.00155	0.00243	0.00338	0.00428	0.00531	0.00606	0.00697	0.009	0.00806			1754.89	-0.0001	0.00028	0.000711494	0.00131	0.00184	0.00244	0.00314	0.00367	0.00486	0.00524	0.00431
	1614.47	0.00043	0.00976	0.00153	0.00236	0.00333	0.00426	0.0053	0.00608	0.007	0.00904	0.00814			1751.03	-9e-05	0.00027	0.000711494	0.00132	0.00186	0.00245	0.00317	0.00372	0.0049	0.00527	0.00436
	1610.61	0.0004	0.0098	0.00147	0.00229	0.00327	0.00421	0.00526	0.00608	0.007	0.00908	0.00819			1747.18	-0.00011	0.00025	0.000701494	0.0013	0.00186	0.00246	0.00318	0.00374	0.00492	0.00529	0.00437
	1606.76	0.00037	0.00981	0.00141	0.00221	0.00319	0.00414	0.00521	0.00605	0.007	0.0091	0.00821			1743.32	-0.00012	0.00026	0.000721494	0.0013	0.00187	0.00248	0.00321	0.00377	0.00495	0.00532	0.00439
	1602.9	0.00034	0.00982	0.00135	0.00213	0.00309	0.00406	0.00514	0.00601	0.00698	0.0091	0.00822			1739.46	-9e-05	0.00031	0.000771494	0.00136	0.00192	0.00255	0.00328	0.00382	0.00503	0.00539	0.00448
	1599.04	0.0003	0.00983	0.00129	0.00206	0.003	0.00397	0.00506	0.00595	0.00694	0.00908	0.0082			1735.6	-5e-05	0.00035	0.000791494	0.00143	0.00197	0.0026	0.00333	0.00388	0.00511	0.00548	0.00458
	1595.19	0.00027	0.00982	0.00122	0.002	0.00291	0.0039	0.005	0.0059	0.00688	0.00906	0.00818			1731.75	-6e-05	0.00033	0.000761494	0.00141	0.00196	0.00261	0.00333	0.00389	0.00512	0.00549	0.00457
	1591.33	0.00027	0.0098	0.00116	0.00195	0.00283	0.00383	0.00495	0.00586	0.00683	0.00904	0.00815			1727.89	-0.00011	0.00029	0.000711494	0.00132	0.00191	0.00258	0.0033	0.00387	0.00508	0.00544	0.0045
	1587.47	0.00026	0.00976	0.00111	0.00188	0.00276	0.00375	0.00488	0.00581	0.00678	0.00901	0.00811			1724.03	-0.00012	0.00028	0.000721494	0.00131	0.0019	0.00259	0.0033	0.00389	0.00509	0.00544	0.00452
	1583.61	0.00024	0.00972	0.00107	0.00179	0.00269	0.00367	0.00481	0.00575	0.00674	0.00898	0.00808			1720.18	-8e-05	0.00033	0.000771494	0.0014	0.00195	0.00264	0.00335	0.00396	0.00517	0.00553	0.00462
	1579.76	0.00022	0.00971	0.00105	0.00174	0.00264	0.00362	0.00476	0.0057	0.00674	0.00896	0.00807			1716.32	-5e-05	0.00035	0.000801494	0.00145	0.00198	0.00267	0.0034	0.00401	0.00523	0.0056	0.00469
	1575.9	0.00022	0.0097	0.00103	0.00169	0.00259	0.00357	0.00472	0.00564	0.00673	0.00892	0.00806			1712.46	-7e-05	0.00032	0.000781494	0.00139	0.00197	0.00266	0.00341	0.004	0.00523	0.00558	0.00467
	1572.04	0.00021	0.00963	0.00097	0.00162	0.00252	0.00349	0.00468	0.00558	0.00667	0.00885	0.008			1708.61	-8e-05	0.0003	0.000771494	0.00138	0.00199	0.00266	0.00342	0.004	0.00524	0.00559	0.00468
	1568.19	0.00019	0.00956	0.00091	0.00155	0.00246	0.00342	0.00464	0.00554	0.00663	0.0088	0.00795			1704.75	-4e-05	0.00035	0.000811494	0.00149	0.00205	0.00271	0.00348	0.00407	0.00533	0.00568	0.00479
	1564.33	0.00017	0.00964	0.00091	0.00156	0.00247	0.00342	0.00464	0.00558	0.00666	0.00884	0.00798			1700.89	0	0.00042	0.000871494	0.00162	0.00211	0.00278	0.00354	0.00415	0.00544	0.00579	0.00493
	1560.47	0.00016	0.00974	0.00093	0.00159	0.00249	0.00345	0.00465	0.00562	0.00671	0.00888	0.00804			1697.04	0	0.00043	0.000881494	0.00163	0.00212	0.00281	0.00355	0.00417	0.00547	0.00581	0.00495
	1556.62	0.00017	0.00974	0.00092	0.00158	0.00248	0.00344	0.00464	0.00562	0.00672	0.00887	0.00805			1693.18	-4e-05	0.00039	0.000851494	0.00155	0.0021	0.00279	0.00354	0.00415	0.00542	0.00576	0.00488
	1552.76	0.00019	0.00968	0.0009	0.00154	0.00244	0.00341	0.00462	0.0056	0.0067	0.00885	0.00803			1689.32	-4e-05	0.00038	0.000871494	0.00154	0.00212	0.0028	0.00355	0.00417	0.00542	0.00576	0.00488
	1548.9	0.00017	0.00969	0.00088	0.00152	0.00243	0.00341	0.00461	0.00562	0.00671	0.00888	0.00807			1685.46	1e-05	0.00041	0.000921494	0.00162	0.00217	0.00284	0.00359	0.00422	0.00549	0.00583	0.00494
	1545.05	0.00012	0.00976	0.00085	0.00152	0.00243	0.00343	0.00464	0.00565	0.00673	0.00895	0.00814			1681.61	1e-05	0.00042	0.000931494	0.00163	0.00218	0.00285	0.00361	0.00423	0.00551	0.00584	0.00496
	1541.19	9e-05	0.00982	0.00084	0.00152	0.00242	0.00343	0.00467	0.00567	0.00675	0.009	0.00819			1677.75	-2e-05	0.00041	0.000921494	0.00159	0.00218	0.00286	0.00361	0.0042	0.00549	0.00582	0.00494
	1537.33	0.00011	0.00986	0.00085	0.00151	0.0024	0.00342	0.00468	0.00568	0.00677	0.00902	0.00821			1673.89	-1e-05	0.00042	0.000931494	0.00161	0.00219	0.00289	0.00362	0.00421	0.0055	0.00584	0.00495
	1533.47	0.00015	0.00988	0.00086	0.0015	0.00237	0.00341	0.0047	0.00569	0.0068	0.00904	0.00821			1670.04	1e-05	0.00044	0.000961494	0.00165	0.00223	0.00293	0.00366	0.00424	0.00552	0.00587	0.00497
	1529.62	0.00018	0.00991	0.00087	0.00151	0.00238	0.00343	0.00474	0.00572	0.00686	0.00909	0.00825			1666.18	0	0.00044	0.000981494	0.00164	0.00225	0.00294	0.00369	0.00426	0.00552	0.00588	0.00496
	1525.76	0.00019	0.00994	0.00088	0.00153	0.00241	0.00347	0.00477	0.00577	0.00693	0.00916	0.0083			1662.32	-2e-05	0.00045	0.001	0.00162	0.00228	0.00295	0.0037	0.00427	0.00552	0.00588	0.00495
	1521.9	0.00018	0.00994	0.00087	0.00151	0.00242	0.00346	0.00476	0.00578	0.00694	0.00918	0.00832			1658.47	2e-05	0.00049	0.00105	0.0017	0.00234	0.00298	0.00374	0.00432	0.00557	0.00594	0.00501
	1518.05	0.00018	0.00995	0.00086	0.0015	0.0024	0.00344	0.00476	0.00578	0.00694	0.00917	0.00835			1654.61	0.00011	0.00058	0.00113	0.00187	0.00242	0.00304	0.0038	0.00442	0.00568	0.00605	0.00514
	1514.19	0.00018	0.01003	0.00086	0.00152	0.00242	0.00347	0.0048	0.00582	0.00699	0.00921	0.00841			1650.75	0.00015	0.00062	0.00116	0.00194	0.00244	0.00306	0.00382	0.00444	0.0057	0.00608	0.00518
	1510.33	0.00016	0.01008	0.00085	0.00152	0.00243	0.0035	0.00483	0.00588	0.00703	0.00926	0.00846			1646.9	0.00011	0.00058	0.00111	0.00184	0.00238	0.003	0.00376	0.00436	0.00559	0.00597	0.00505
	1506.48	0.00014	0.01008	0.00084	0.0015	0.00241	0.0035	0.00482	0.0059	0.00704	0.00929	0.00844			1643.04	6e-05	0.00054	0.00108	0.00173	0.00232	0.00295	0.00369	0.00427	0.00548	0.00585	0.00491
	1502.62	0.00015	0.01008	0.00085	0.0015	0.00241	0.0035	0.00483	0.00591	0.00705	0.00932	0.00844			1639.18	5e-05	0.00054	0.00109	0.00171	0.0023	0.00293	0.00367	0.00423	0.00545	0.00582	0.00486
	1498.76	0.00015	0.01012	0.00087	0.0015	0.00242	0.0035	0.00484	0.00591	0.00708	0.00935	0.00848			1635.32	5e-05	0.00055	0.00111	0.00172	0.0023	0.00293	0.00366	0.00422	0.00543	0.0058	0.00484
	1494.91	0.00015	0.01016	0.00087	0.00148	0.00243	0.00349	0.00485	0.00592	0.0071	0.00936	0.00853			1631.47	4e-05	0.00056	0.00111	0.00169	0.00228	0.0029	0.00364	0.00418	0.00538	0.00574	0.0048
	1491.05	0.00015	0.01017	0.00084	0.00144	0.00242	0.00346	0.00484	0.00592	0.00711	0.00934	0.00857			1627.61	4e-05	0.00057	0.00111	0.00167	0.00226	0.00288	0.00362	0.00417	0.00534	0.0057	0.00478
	1487.19	0.00016	0.01012	0.0008	0.00139	0.00239	0.00341	0.00483	0.0059	0.0071	0.00929	0.00857			1623.75	6e-05	0.00058	0.00112	0.0017	0.00226	0.0029	0.00363	0.00419	0.00536	0.00574	0.00481
	1483.34	0.00017	0.01005	0.00075	0.00133	0.00234	0.00334	0.00483	0.00586	0.00707	0.00923	0.00855			1619.9	9e-05	0.0006	0.00113	0.00175	0.0023	0.00294	0.00368	0.00424	0.00542	0.00581	0.00487
	1479.48	0.00016	0.01003	0.00075	0.00129	0.00231	0.00331	0.00486	0.00585	0.00705	0.0092	0.00853			1616.04	8e-05	0.00061	0.00113	0.00176	0.00234	0.00299	0.00373	0.0043	0.00549	0.00588	0.00493
	1475.62	0.00015	0.01001	0.00075	0.00126	0.0023	0.00326	0.00488	0.00585	0.00705	0.00916	0.0085			1612.18	5e-05	0.0006	0.00112	0.00172	0.00238	0.00304	0.00378	0.00434	0.00556	0.00594	0.00498
	1471.76	0.00012	0.0099	0.00068	0.00117	0.00223	0.00312	0.00484	0.00578	0.00698	0.00904	0.00841			1608.33	3e-05	0.00058	0.00113	0.00169	0.0024	0.00308	0.00383	0.0044	0.00563	0.006	0.00505
	1467.91	8e-05	0.00973	0.00055	0.00101	0.0021	0.00293	0.00477	0.00564	0.00687	0.00891	0.00831			1604.47	2e-05	0.00057	0.00114	0.00169	0.00241	0.00312	0.0039	0.00447	0.0057	0.00606	0.00513
	1464.05	8e-05	0.00967	0.0005	0.000931256	0.00205	0.00288	0.00477	0.00559	0.00686	0.00892	0.00833			1600.61	1e-05	0.00056	0.00113	0.0017	0.00242	0.00315	0.00395	0.00453	0.00576	0.00611	0.0052
	1460.19	9e-05	0.00975	0.00055	0.000931256	0.00208	0.00294	0.00481	0.00564	0.00694	0.00903	0.00845			1596.76	-1e-05	0.00053	0.0011	0.00169	0.00241	0.00316	0.00399	0.00457	0.0058	0.00614	0.00524
	1456.34	0.0001	0.00985	0.0006	0.000961256	0.00211	0.00301	0.00486	0.00571	0.00702	0.00913	0.00852			1592.9	-3e-05	0.0005	0.00105	0.00165	0.0024	0.00315	0.004	0.00459	0.00583	0.00617	0.00525
	1452.48	0.00015	0.00994	0.00065	0.00102	0.00214	0.00307	0.00493	0.0058	0.0071	0.00921	0.00855			1589.04	-6e-05	0.00046	0.000991494	0.00159	0.00238	0.00313	0.00399	0.00458	0.00585	0.00619	0.00525
	1448.62	0.00021	0.01003	0.00068	0.00108	0.00218	0.00313	0.00498	0.00591	0.00719	0.00928	0.00858			1585.19	-7e-05	0.00043	0.000951494	0.00156	0.00235	0.00312	0.00398	0.00458	0.00586	0.00622	0.00526
	1444.77	0.00024	0.01013	0.00069	0.00119	0.00225	0.0032	0.005	0.00602	0.00728	0.00937	0.00869			1581.33	-7e-05	0.00041	0.000931494	0.00158	0.00233	0.00311	0.00398	0.00461	0.00589	0.00627	0.00531
	1440.91	0.00022	0.01024	0.0007	0.00129	0.00233	0.00328	0.00502	0.0061	0.00735	0.00949	0.00882			1577.47	-6e-05	0.00042	0.000931494	0.00162	0.00233	0.00311	0.00398	0.00465	0.00593	0.00631	0.00538
	1437.05	0.0002	0.0103	0.00071	0.00129	0.00234	0.0033	0.00505	0.00612	0.0074	0.00956	0.00888			1573.61	-7e-05	0.0004	0.000911494	0.00162	0.00231	0.00309	0.00396	0.00466	0.00595	0.00631	0.0054
	1433.2	0.00018	0.0103	0.00071	0.00124	0.0023	0.00328	0.00507	0.0061	0.0074	0.00955	0.00887			1569.76	-9e-05	0.00037	0.000881494	0.00158	0.00227	0.00306	0.00395	0.00464	0.00594	0.00628	0.00537
	1429.34	0.00015	0.01033	0.0007	0.00123	0.00228	0.00327	0.00508	0.00609	0.00741	0.00955	0.00887			1565.9	-7e-05	0.00038	0.000891494	0.00161	0.00228	0.00308	0.00398	0.00467	0.00598	0.00632	0.00541
	1425.48	0.00012	0.01043	0.00069	0.00127	0.00229	0.0033	0.00512	0.00615	0.00745	0.00963	0.00893			1562.04	-1e-05	0.00043	0.000941494	0.00173	0.00235	0.00314	0.00404	0.00475	0.0061	0.00643	0.00555
	1421.62	0.0001	0.01052	0.00068	0.00128	0.0023	0.00335	0.00515	0.00621	0.00752	0.00972	0.009			1558.19	1e-05	0.00045	0.000951494	0.00179	0.00238	0.00316	0.00408	0.00478	0.00616	0.00651	0.00565
	1417.77	8e-05	0.0106	0.0007	0.00128	0.00231	0.00339	0.0052	0.00626	0.00759	0.00979	0.00908			1554.33	-4e-05	0.00039	0.000891494	0.00169	0.00234	0.00312	0.00406	0.00473	0.00609	0.00646	0.00558
	1413.91	0.0001	0.01068	0.00072	0.00128	0.00234	0.00343	0.00524	0.00631	0.00767	0.00985	0.00917			1550.47	-8e-05	0.00033	0.000851494	0.00157	0.00229	0.0031	0.00402	0.00469	0.00602	0.0064	0.00549
	1410.05	0.00015	0.01071	0.00073	0.00128	0.00236	0.00345	0.00526	0.00635	0.00774	0.0099	0.00925			1546.62	-5e-05	0.00034	0.000871494	0.0016	0.0023	0.00313	0.00404	0.00473	0.00608	0.00646	0.00554
	1406.2	0.00017	0.01073	0.00072	0.00128	0.00235	0.00345	0.00527	0.0064	0.00779	0.00996	0.00931			1542.76	2e-05	0.00039	0.000921494	0.00173	0.00235	0.0032	0.0041	0.00483	0.0062	0.00659	0.00567
	1402.34	0.00017	0.0108	0.00072	0.0013	0.00235	0.00348	0.00531	0.00647	0.00783	0.01005	0.00934			1538.9	4e-05	0.00042	0.000921494	0.00176	0.00237	0.00323	0.00414	0.00487	0.00627	0.00665	0.00573
	1398.48	0.00018	0.01092	0.00075	0.00132	0.00238	0.00353	0.00539	0.00655	0.00788	0.01015	0.00939			1535.05	-2e-05	0.0004	0.000881494	0.00166	0.00234	0.00321	0.00413	0.00483	0.00623	0.0066	0.00567
	1394.63	0.0002	0.01103	0.0008	0.00133	0.00241	0.00358	0.00546	0.00661	0.00793	0.01022	0.00947			1531.19	-6e-05	0.00037	0.000851494	0.0016	0.00232	0.00319	0.00413	0.00481	0.0062	0.00658	0.00564
	1390.77	0.00019	0.01109	0.00082	0.00135	0.00243	0.00361	0.00548	0.00665	0.00796	0.01026	0.00954			1527.33	-4e-05	0.00039	0.000881494	0.00165	0.00235	0.00322	0.00417	0.00486	0.00625	0.00663	0.00571
	1386.91	0.00017	0.01112	0.00082	0.00138	0.00244	0.00364	0.00549	0.0067	0.00799	0.01027	0.0096			1523.47	1e-05	0.00042	0.000921494	0.00175	0.00241	0.00328	0.00422	0.00494	0.00633	0.00672	0.00582
	1383.06	0.00014	0.01116	0.00081	0.00141	0.00245	0.00367	0.00551	0.00677	0.00804	0.01029	0.00966			1519.62	1e-05	0.00043	0.000911494	0.00177	0.00244	0.00329	0.00426	0.00498	0.00637	0.00675	0.00586
	1379.2	0.00013	0.01121	0.00079	0.0014	0.00245	0.00367	0.00553	0.00681	0.00808	0.01035	0.00971			1515.76	-3e-05	0.00039	0.000871494	0.0017	0.00241	0.00326	0.00426	0.00495	0.00633	0.00671	0.00581
	1375.34	0.00012	0.01125	0.00077	0.00137	0.00244	0.00366	0.00557	0.00681	0.0081	0.01042	0.00974			1511.9	-5e-05	0.00037	0.000851494	0.00168	0.0024	0.00325	0.00426	0.00495	0.00634	0.00671	0.00582
	1371.49	0.00013	0.01132	0.00076	0.00137	0.00246	0.00368	0.00563	0.00685	0.00815	0.01049	0.0098			1508.05	-2e-05	0.00039	0.000891494	0.00172	0.00242	0.00328	0.00429	0.00499	0.0064	0.00678	0.00589
	1367.63	0.00013	0.01142	0.00078	0.00141	0.0025	0.00374	0.00568	0.00694	0.00826	0.01057	0.00989			1504.19	-2e-05	0.00038	0.000901494	0.0017	0.00243	0.00329	0.00431	0.00499	0.00641	0.0068	0.0059
	1363.77	0.00013	0.01149	0.00079	0.00141	0.00253	0.0038	0.0057	0.00699	0.00837	0.01064	0.00998			1500.33	-6e-05	0.00036	0.000871494	0.00164	0.0024	0.00327	0.0043	0.00495	0.00637	0.00678	0.00585
	1359.91	0.00014	0.01154	0.00079	0.0014	0.00254	0.00383	0.00572	0.00702	0.00842	0.01068	0.01004			1496.48	-8e-05	0.00035	0.000861494	0.00161	0.00238	0.00325	0.00429	0.00494	0.00636	0.00676	0.00581
	1356.06	0.00016	0.01158	0.0008	0.0014	0.00255	0.00385	0.00576	0.00706	0.00845	0.01072	0.01009			1492.62	-7e-05	0.00036	0.000871494	0.0016	0.00238	0.00325	0.00428	0.00495	0.00636	0.00675	0.00581
	1352.2	0.00017	0.01163	0.0008	0.0014	0.00255	0.00385	0.0058	0.00709	0.00847	0.01077	0.01011			1488.76	-4e-05	0.00036	0.000871494	0.00157	0.00238	0.00325	0.00428	0.00496	0.00635	0.00672	0.00582
	1348.34	0.00016	0.01167	0.00081	0.00138	0.00255	0.00382	0.00581	0.0071	0.00851	0.01081	0.01013			1484.91	-3e-05	0.00034	0.000861494	0.00152	0.00236	0.00323	0.00426	0.00494	0.00632	0.00667	0.00579
	1344.49	0.00016	0.01171	0.00079	0.00137	0.00255	0.00382	0.00581	0.00712	0.00856	0.01084	0.01018			1481.05	-5e-05	0.00033	0.000841494	0.00148	0.00234	0.0032	0.00425	0.00491	0.0063	0.00663	0.00575
	1340.63	0.00016	0.01174	0.00076	0.00137	0.00255	0.00382	0.0058	0.00715	0.0086	0.01086	0.01023			1477.19	-6e-05	0.00034	0.000821494	0.0015	0.00236	0.00318	0.00425	0.00492	0.00631	0.00664	0.00575
	1336.77	0.00017	0.01176	0.00073	0.00137	0.00254	0.00383	0.00581	0.0072	0.00864	0.01089	0.01027			1473.34	-5e-05	0.00036	0.000821494	0.00152	0.00239	0.00316	0.00424	0.00492	0.00632	0.00665	0.00575
	1332.92	0.00017	0.01178	0.00071	0.00136	0.00255	0.00384	0.00585	0.00723	0.00866	0.01091	0.0103			1469.48	-5e-05	0.00035	0.000811494	0.00149	0.0024	0.00312	0.00421	0.00489	0.00627	0.00663	0.00572
	1329.06	0.00013	0.01177	0.00069	0.00132	0.00254	0.00383	0.0059	0.00721	0.00865	0.0109	0.0103			1465.62	-6e-05	0.00032	0.000791494	0.00144	0.00238	0.00308	0.00418	0.00486	0.0062	0.00657	0.00569
	1325.2	0.00012	0.01176	0.00069	0.00126	0.00252	0.00378	0.00593	0.00719	0.00866	0.0109	0.01032			1461.76	-7e-05	0.00031	0.000801494	0.00141	0.00237	0.00305	0.00417	0.00488	0.00618	0.00655	0.00569
	1321.35	0.00016	0.0118	0.00071	0.00124	0.00252	0.00376	0.00597	0.00721	0.00868	0.01094	0.01037			1457.91	-9e-05	0.0003	0.000821494	0.00138	0.00239	0.00304	0.00416	0.0049	0.0062	0.00658	0.00569
	1317.49	0.00017	0.01186	0.00071	0.00124	0.00252	0.00378	0.00601	0.00725	0.00872	0.01101	0.0104			1454.05	-0.0001	0.00028	0.000801494	0.00131	0.0024	0.00304	0.00418	0.00488	0.0062	0.00659	0.00567
	1313.63	0.00015	0.01191	0.00072	0.00126	0.00254	0.00383	0.00606	0.0073	0.00877	0.01107	0.01043			1450.19	-0.00011	0.00025	0.000761494	0.00125	0.00239	0.00304	0.00422	0.00487	0.00616	0.00656	0.00566
	1309.77	0.00015	0.01196	0.00076	0.00126	0.00256	0.00386	0.00613	0.00735	0.00883	0.01113	0.01046			1446.34	-0.0001	0.00024	0.000741494	0.00125	0.0024	0.00306	0.00426	0.00491	0.00617	0.00655	0.00568
	1305.92	0.00016	0.012	0.00075	0.00124	0.00256	0.00384	0.00617	0.00738	0.00888	0.01114	0.01049			1442.48	-6e-05	0.00028	0.000771494	0.00132	0.00245	0.00312	0.00432	0.00499	0.00626	0.0066	0.00574
	1302.06	0.00015	0.01204	0.00068	0.00122	0.00253	0.0038	0.00616	0.00741	0.00892	0.01115	0.01052			1438.62	0	0.00033	0.000851494	0.00141	0.00252	0.00322	0.0044	0.00508	0.00636	0.00671	0.00585
	1298.2	0.00013	0.01207	0.00062	0.00123	0.00252	0.00383	0.00613	0.00746	0.00897	0.01118	0.01058			1434.77	2e-05	0.00035	0.000901494	0.00145	0.00257	0.00328	0.00446	0.0051	0.00643	0.00683	0.00593
	1294.35	0.00012	0.01211	0.00064	0.00126	0.00254	0.00392	0.00615	0.00752	0.00905	0.01125	0.01067			1430.91	-2e-05	0.0003	0.000881494	0.00143	0.00257	0.00329	0.00446	0.0051	0.00645	0.00689	0.00596
	1290.49	0.0001	0.01218	0.00067	0.00127	0.00257	0.00398	0.00621	0.00755	0.0091	0.01133	0.01076			1427.05	-6e-05	0.00026	0.000861494	0.00144	0.00255	0.00331	0.00445	0.00514	0.00648	0.00691	0.00601
	1286.63	9e-05	0.01224	0.00066	0.00126	0.00259	0.004	0.00622	0.00759	0.00911	0.01139	0.01081			1423.2	-7e-05	0.00027	0.000881494	0.00149	0.00256	0.00335	0.00449	0.00524	0.00655	0.00697	0.0061
	1282.78	8e-05	0.01227	0.00068	0.00127	0.00257	0.00401	0.0062	0.00763	0.00912	0.01141	0.01081			1419.34	-6e-05	0.0003	0.000891494	0.00155	0.00258	0.00338	0.00456	0.00531	0.00664	0.00704	0.00619
	1278.92	6e-05	0.01227	0.00071	0.00127	0.00255	0.00401	0.0062	0.00765	0.00915	0.01143	0.01079			1415.48	-6e-05	0.0003	0.000871494	0.00154	0.00257	0.00341	0.00462	0.00534	0.00671	0.0071	0.00621
	1275.06	6e-05	0.01228	0.00072	0.00128	0.00256	0.00403	0.00625	0.00769	0.00919	0.01148	0.01078			1411.62	-8e-05	0.00029	0.000841494	0.0015	0.00257	0.00345	0.00465	0.00537	0.00676	0.00712	0.00621
	1271.21	8e-05	0.01232	0.00073	0.00132	0.0026	0.00407	0.00634	0.00775	0.00923	0.01156	0.01085			1407.77	-9e-05	0.00028	0.000831494	0.00148	0.00259	0.00349	0.00468	0.00541	0.00679	0.00715	0.00625
	1267.35	0.0001	0.01238	0.00074	0.00136	0.00263	0.00412	0.0064	0.00782	0.00928	0.01164	0.01095			1403.91	-7e-05	0.00032	0.000851494	0.0015	0.00263	0.00354	0.00474	0.00547	0.00683	0.00721	0.00633
	1263.49	0.00011	0.01244	0.00074	0.00136	0.00262	0.00413	0.0064	0.00787	0.00933	0.01166	0.011			1400.05	-3e-05	0.00038	0.000881494	0.00155	0.00268	0.00359	0.00482	0.00554	0.0069	0.00731	0.00642
	1259.64	0.0001	0.01247	0.00071	0.00131	0.0026	0.00412	0.00639	0.00789	0.00935	0.01164	0.01099			1396.2	2e-05	0.00041	0.000951494	0.00159	0.00273	0.00364	0.00488	0.00561	0.00699	0.0074	0.00649
	1255.78	7e-05	0.01247	0.00067	0.00125	0.00259	0.0041	0.00637	0.00786	0.00931	0.01162	0.01095			1392.34	4e-05	0.00041	0.000981494	0.0016	0.00277	0.00368	0.00491	0.00565	0.00707	0.00746	0.00655
	1251.92	4e-05	0.01242	0.00064	0.00124	0.00258	0.00408	0.00636	0.00782	0.00927	0.01158	0.01089			1388.48	0	0.00039	0.000941494	0.00159	0.00278	0.00369	0.00491	0.00568	0.00712	0.0075	0.00658
	1248.06	3e-05	0.01234	0.00064	0.00125	0.00255	0.00405	0.00633	0.0078	0.00924	0.01152	0.01081			1384.63	-5e-05	0.00036	0.000911494	0.00158	0.00276	0.00367	0.00493	0.00571	0.00715	0.0075	0.0066
	1244.21	2e-05	0.01218	0.00061	0.00121	0.00245	0.00399	0.00624	0.00774	0.00916	0.01141	0.01067			1380.77	-8e-05	0.00033	0.000921494	0.0016	0.00275	0.00367	0.00498	0.00574	0.00719	0.0075	0.00664
	1240.35	-2e-05	0.01192	0.00054	0.00109	0.0023	0.00385	0.00609	0.00759	0.00898	0.01118	0.01042			1376.91	-8e-05	0.00032	0.000921494	0.00162	0.00278	0.00372	0.00505	0.00577	0.00727	0.00755	0.0067
	1236.49	-5e-05	0.01154	0.00043	0.000931256	0.00214	0.00367	0.00587	0.00736	0.00873	0.01086	0.01005			1373.06	-8e-05	0.00034	0.000891494	0.00163	0.0028	0.00379	0.00511	0.00581	0.00732	0.00762	0.00676
	1232.64	-0.0001	0.01104	0.00031	0.000761256	0.00196	0.00345	0.00561	0.00706	0.00838	0.01045	0.0096			1369.2	-9e-05	0.00032	0.000891494	0.00162	0.00283	0.00381	0.00515	0.00585	0.00734	0.00767	0.0068
	1228.78	-0.00016	0.01043	0.00019	0.000601256	0.00174	0.00318	0.0053	0.00668	0.0079	0.00996	0.00908			1365.34	-8e-05	0.00029	0.000911494	0.00164	0.00287	0.00383	0.00519	0.00591	0.0074	0.00774	0.00684
	1224.92	-0.00024	0.00975	9e-05	0.000431256	0.00151	0.00289	0.00496	0.00624	0.00738	0.00939	0.00851			1361.49	-8e-05	0.00025	0.000931494	0.00167	0.00291	0.00385	0.00521	0.00596	0.00746	0.00778	0.00688
	1221.07	-0.00032	0.00907	0	0.000291256	0.00131	0.00261	0.00464	0.00582	0.00687	0.00883	0.00793			1357.63	-0.00011	0.00021	0.000921494	0.00166	0.00291	0.00388	0.00521	0.00598	0.00749	0.0078	0.00691
	1217.21	-0.00036	0.00851	-5e-05	0.000191256	0.00116	0.00242	0.00441	0.00548	0.00648	0.00839	0.00742			1353.77	-0.00013	0.00021	0.000911494	0.00163	0.0029	0.00393	0.00525	0.00601	0.00753	0.00784	0.00697
	1213.35	-0.00032	0.00819	-5e-05	0.000131256	0.00114	0.00234	0.00435	0.0053	0.00628	0.00813	0.00715			1349.91	-0.00013	0.00025	0.000931494	0.00163	0.0029	0.00398	0.00533	0.00607	0.00761	0.00795	0.00705
	1209.5	-0.00024	0.00813	-2e-05	0.000131256	0.00122	0.00235	0.00447	0.00531	0.00632	0.00805	0.00716			1346.06	-0.00012	0.00027	0.000951494	0.00167	0.00294	0.00403	0.00539	0.00614	0.0077	0.00807	0.00713
	1205.64	-0.00013	0.00831	2e-05	0.000201256	0.00135	0.00246	0.00469	0.00548	0.00657	0.00822	0.00739			1342.2	-0.00011	0.00028	0.000971494	0.0017	0.00299	0.00407	0.0054	0.0062	0.00775	0.00814	0.00719
	1201.78	-3e-05	0.00868	8e-05	0.000311256	0.00147	0.00265	0.00494	0.00573	0.0069	0.00857	0.00776			1338.34	-0.0001	0.00028	0.000961494	0.00171	0.00301	0.00409	0.00542	0.00623	0.00778	0.00818	0.00721
	1197.92	4e-05	0.00911	0.00014	0.000421256	0.0016	0.00283	0.00522	0.00601	0.00725	0.00897	0.00815			1334.49	-8e-05	0.00028	0.000941494	0.0017	0.00301	0.0041	0.00546	0.00626	0.0078	0.00819	0.00725
	1194.07	9e-05	0.00953	0.00022	0.000531256	0.00175	0.00294	0.00554	0.00634	0.00759	0.00937	0.00855			1330.63	-9e-05	0.00029	0.000911494	0.00169	0.00304	0.00411	0.00553	0.00631	0.00783	0.0082	0.00732
	1190.21	0.00012	0.0099	0.00029	0.000601256	0.00187	0.003	0.00582	0.00666	0.00791	0.00971	0.00898			1326.77	-0.00012	0.0003	0.000931494	0.00169	0.00309	0.00413	0.00558	0.00637	0.00788	0.00821	0.00738
	1186.35	0.00018	0.01021	0.00029	0.000621256	0.0019	0.00309	0.00598	0.00694	0.00817	0.00998	0.00939			1322.92	-0.00014	0.00028	0.000971494	0.00169	0.00312	0.00416	0.00561	0.0064	0.00794	0.00826	0.00738
	1182.5	0.00029	0.01052	0.00028	0.000621256	0.00194	0.00324	0.00611	0.00711	0.00841	0.01024	0.00976			1319.06	-0.00012	0.00026	0.00101	0.0017	0.00313	0.00419	0.00565	0.00641	0.00797	0.00834	0.00737
	1178.64	0.00033	0.01078	0.00027	0.000631256	0.00201	0.00335	0.00624	0.00718	0.00864	0.01046	0.01001			1315.2	-0.0001	0.00026	0.00101	0.00173	0.00314	0.00421	0.0057	0.00643	0.00799	0.00839	0.00741
	1174.78	0.00023	0.01094	0.00023	0.000601256	0.00206	0.00334	0.00639	0.00725	0.00882	0.01063	0.01018			1311.35	-8e-05	0.00027	0.000991494	0.00177	0.0032	0.00424	0.00574	0.0065	0.00803	0.00842	0.00749
	1170.93	0.00014	0.01102	0.0002	0.000531256	0.00206	0.00328	0.00657	0.00741	0.00897	0.01077	0.01034			1307.49	-7e-05	0.00028	0.000991494	0.00178	0.00327	0.00429	0.00578	0.00658	0.00811	0.00845	0.00758
	1167.07	0.0001	0.01105	0.00018	0.000471256	0.002	0.00321	0.00675	0.00754	0.00904	0.01086	0.01049			1303.63	-8e-05	0.0003	0.00101	0.00176	0.0033	0.0043	0.00583	0.00662	0.00816	0.00848	0.00766
	1163.21	0.00013	0.01103	0.00021	0.000401256	0.00194	0.00313	0.00685	0.00756	0.00909	0.01094	0.01058			1299.77	-0.0001	0.0003	0.00103	0.00175	0.00327	0.00431	0.00586	0.00663	0.00818	0.00852	0.00773
	1159.36	0.00026	0.01096	0.00024	0.000281256	0.00189	0.00306	0.00691	0.00754	0.00918	0.01101	0.0107			1295.92	-8e-05	0.00029	0.00104	0.00178	0.00326	0.00435	0.00588	0.00668	0.00822	0.00859	0.00777
	1155.5	0.00046	0.01087	0.00019	0.000131256	0.00186	0.00295	0.00703	0.00755	0.00927	0.01097	0.01085			1292.06	-3e-05	0.00031	0.00105	0.00184	0.00329	0.00443	0.00592	0.00676	0.0083	0.00869	0.00781
	1151.64	0.00052	0.01078	2e-05	-6.87436e-05	0.00181	0.00268	0.00721	0.00753	0.00927	0.01079	0.01091			1288.2	3e-05	0.00035	0.00108	0.00189	0.00337	0.0045	0.00601	0.00685	0.00841	0.00879	0.00788
	1147.79	0.00038	0.01062	-0.00025	-0.000348744	0.00164	0.0023	0.00731	0.00746	0.00913	0.0105	0.01076			1284.35	5e-05	0.00037	0.0011	0.00191	0.00344	0.00456	0.00609	0.00693	0.00851	0.00887	0.00799
	1143.93	0.00031	0.01044	-0.00049	-0.000618744	0.00141	0.002	0.00731	0.00734	0.00892	0.01022	0.01062			1280.49	3e-05	0.00036	0.00108	0.00192	0.00347	0.00459	0.00614	0.00696	0.00858	0.00893	0.00807
	1140.07	0.00042	0.0103	-0.00058	-0.000758744	0.00133	0.00194	0.00729	0.00728	0.00879	0.0101	0.01067			1276.63	-2e-05	0.00034	0.00103	0.00193	0.00344	0.0046	0.00616	0.00697	0.00862	0.00898	0.00811
	1136.21	0.0006	0.01022	-0.00049	-0.000728744	0.00146	0.00209	0.00727	0.0074	0.00885	0.01018	0.01079			1272.78	-7e-05	0.00033	0.001	0.00193	0.0034	0.00462	0.00619	0.00699	0.00864	0.00903	0.00813
	1132.36	0.00067	0.01025	-0.00034	-0.000728744	0.00153	0.00227	0.00725	0.00757	0.00899	0.01035	0.01076			1268.92	-9e-05	0.00031	0.000981494	0.00191	0.0034	0.00465	0.00624	0.00703	0.00866	0.00907	0.00815
	1128.5	0.00053	0.01034	-0.00025	-0.000898744	0.00151	0.00228	0.00727	0.00764	0.00911	0.01039	0.0107			1265.06	-9e-05	0.00031	0.000961494	0.00189	0.00343	0.00466	0.00627	0.00708	0.00868	0.00907	0.00815
	1124.64	0.00032	0.01045	-0.00019	-0.00104	0.00157	0.00212	0.00735	0.00771	0.00921	0.0104	0.01074			1261.21	-9e-05	0.00032	0.000951494	0.0019	0.00347	0.00466	0.0063	0.00714	0.00871	0.00908	0.00814
	1120.79	0.00024	0.01071	-0.00013	-0.000918744	0.00162	0.00205	0.00749	0.00782	0.00942	0.01063	0.01099			1257.35	-0.0001	0.00034	0.000971494	0.00193	0.00349	0.00467	0.00633	0.00719	0.00875	0.00912	0.00816
	1116.93	0.0003	0.01103	-0.00012	-0.000688744	0.00161	0.00225	0.00771	0.00786	0.00974	0.01094	0.01133			1253.49	-0.00013	0.00034	0.000981494	0.00193	0.00347	0.00469	0.00634	0.00723	0.00878	0.00917	0.00819
	1113.07	0.00035	0.01123	-0.00014	-0.000558744	0.00164	0.00256	0.00789	0.00782	0.00995	0.01115	0.01151			1249.64	-0.00015	0.00029	0.000961494	0.0019	0.00345	0.00471	0.00633	0.00723	0.00878	0.00918	0.00818
	1109.22	0.00037	0.01136	-0.00014	-0.000498744	0.00171	0.00278	0.00796	0.0079	0.01002	0.0113	0.0116			1245.78	-0.00016	0.00021	0.000931494	0.00187	0.00342	0.00473	0.00634	0.00718	0.00876	0.00914	0.00816
	1105.36	0.00038	0.01152	-5e-05	-0.000388744	0.00179	0.00293	0.00801	0.00815	0.01014	0.01155	0.01174			1241.92	-0.00016	0.00014	0.000881494	0.00186	0.00338	0.0047	0.00633	0.00713	0.00866	0.00906	0.00809
	1101.5	0.00041	0.0117	2e-05	-0.000238744	0.00195	0.00317	0.00816	0.00846	0.01031	0.01189	0.01188			1238.06	-0.00018	0.0001	0.000831494	0.00181	0.00333	0.00461	0.00626	0.00707	0.0085	0.00891	0.00795
	1097.65	0.00044	0.01186	4e-05	-9.87436e-05	0.00213	0.00347	0.00825	0.00864	0.01034	0.01211	0.0119			1234.21	-0.0002	9e-05	0.000801494	0.00174	0.00325	0.00449	0.00614	0.00696	0.00829	0.00867	0.00773
	1093.79	0.00043	0.01199	5e-05	-1.87436e-05	0.00224	0.00367	0.00819	0.00872	0.01029	0.01213	0.01187			1230.35	-0.00022	7e-05	0.000751494	0.00163	0.00312	0.00434	0.00593	0.00673	0.00799	0.00833	0.00742
	1089.93	0.00031	0.01213	6e-05	5.12564e-05	0.00228	0.00374	0.00818	0.00891	0.01029	0.01216	0.01189			1226.49	-0.00025	1e-05	0.000641494	0.00149	0.00292	0.00413	0.00563	0.00637	0.00756	0.00788	0.00699
	1086.07	0.00018	0.01228	7e-05	0.000181256	0.00231	0.00384	0.00823	0.00916	0.01035	0.01227	0.01192			1222.64	-0.0003	-8e-05	0.000501494	0.00134	0.00273	0.00387	0.00531	0.00598	0.00706	0.00738	0.00648
	1082.22	0.00016	0.01245	0.00012	0.000381256	0.00232	0.00402	0.00825	0.00925	0.01044	0.01236	0.01191			1218.78	-0.00034	-0.00015	0.000381494	0.00119	0.00256	0.00364	0.00503	0.00566	0.00662	0.00695	0.00601
	1078.36	0.00022	0.01261	0.00015	0.000581256	0.00237	0.00423	0.00824	0.00915	0.01048	0.01237	0.01194			1214.92	-0.00037	-0.00019	0.000311494	0.00111	0.00245	0.00349	0.00484	0.00546	0.00636	0.00669	0.00571
	1074.5	0.00025	0.01266	0.00013	0.000661256	0.0025	0.0044	0.00822	0.00902	0.01048	0.01239	0.01198			1211.07	-0.00037	-0.00019	0.000351494	0.00112	0.00248	0.00346	0.00483	0.00543	0.00636	0.00667	0.00566
	1070.65	0.00025	0.01264	0.00012	0.000621256	0.00265	0.00452	0.00818	0.00901	0.01053	0.01244	0.01198			1207.21	-0.00031	-0.00012	0.000481494	0.00123	0.00264	0.00358	0.00499	0.00558	0.00656	0.00689	0.00588
	1066.79	0.00024	0.01271	0.00017	0.000571256	0.00271	0.00461	0.00816	0.00913	0.01065	0.01248	0.01196			1203.35	-0.00022	0	0.000651494	0.00138	0.00287	0.00383	0.00524	0.00588	0.00688	0.00725	0.0063
	1062.93	0.00022	0.01281	0.00023	0.000611256	0.00274	0.00466	0.00814	0.00925	0.01067	0.01245	0.01191			1199.5	-0.00016	0.0001	0.000791494	0.00152	0.00309	0.00409	0.00551	0.00619	0.00723	0.00767	0.00677
	1059.08	0.00016	0.01282	0.00022	0.000711256	0.00278	0.00465	0.00815	0.00925	0.01056	0.01239	0.01179			1195.64	-0.00016	0.00013	0.000871494	0.00162	0.00328	0.00426	0.00578	0.00644	0.00755	0.00804	0.00714
	1055.22	6e-05	0.01274	0.0002	0.000791256	0.00279	0.00464	0.00818	0.00915	0.01044	0.01234	0.01167			1191.78	-0.00014	0.00014	0.000921494	0.00171	0.00341	0.00436	0.00599	0.00665	0.00781	0.00835	0.00743
	1051.36	1e-05	0.01264	0.00021	0.000821256	0.00276	0.00463	0.00814	0.00906	0.01038	0.01227	0.0116			1187.92	-7e-05	0.00019	0.000981494	0.00178	0.00353	0.00444	0.00615	0.00684	0.00805	0.00861	0.00768
	1047.51	0	0.01253	0.00022	0.000841256	0.00276	0.0046	0.00807	0.00901	0.01036	0.01215	0.0116			1184.07	1e-05	0.00027	0.00101	0.00183	0.00368	0.00455	0.00628	0.00698	0.00831	0.00881	0.00792
	1043.65	-5e-05	0.01241	0.0002	0.000781256	0.00272	0.00454	0.00799	0.00893	0.01032	0.01202	0.01154			1180.21	5e-05	0.00027	0.001	0.00184	0.00381	0.00468	0.00639	0.00708	0.00853	0.00894	0.0081
	1039.79	-0.00012	0.01233	0.00017	0.000631256	0.00261	0.00444	0.0079	0.00875	0.01026	0.01193	0.01145			1176.35	4e-05	0.00027	0.000981494	0.0018	0.00391	0.00478	0.00651	0.00721	0.00865	0.00904	0.0082
	1035.94	-9e-05	0.0123	0.00019	0.000471256	0.00255	0.00433	0.00779	0.00864	0.01017	0.01192	0.0114			1172.5	3e-05	0.0003	0.001	0.0018	0.00398	0.00485	0.00667	0.00737	0.00875	0.00918	0.00833
	1032.08	4e-05	0.01223	0.00023	0.000401256	0.00255	0.00426	0.00777	0.00866	0.01007	0.01192	0.01141			1168.64	5e-05	0.0003	0.00107	0.00187	0.00403	0.0049	0.00681	0.00751	0.00891	0.00934	0.00847
	1028.22	0.00015	0.01207	0.00023	0.000381256	0.00252	0.00427	0.00785	0.00872	0.01006	0.01184	0.01141			1164.78	6e-05	0.00025	0.00109	0.00194	0.00406	0.00492	0.00689	0.00754	0.00903	0.00946	0.00855
	1024.36	0.00019	0.01183	0.0002	0.000321256	0.00241	0.00426	0.00789	0.00867	0.01012	0.0117	0.01137			1160.93	3e-05	0.00026	0.00108	0.00197	0.00412	0.00494	0.00694	0.00753	0.0091	0.00953	0.00859
	1020.51	0.00017	0.01159	0.00012	0.000151256	0.00224	0.00405	0.00784	0.0085	0.01008	0.01155	0.01128			1157.07	-1e-05	0.00035	0.0011	0.00199	0.00424	0.00496	0.00701	0.00759	0.00912	0.00956	0.00865
	1016.65	0.00012	0.01144	-5e-05	-7.87436e-05	0.00207	0.00367	0.00777	0.00831	0.00989	0.01137	0.01124			1153.21	4e-05	0.00039	0.00114	0.00198	0.00438	0.0049	0.00704	0.00769	0.00912	0.00962	0.00875
	1012.79	0.00013	0.01138	-0.00018	-0.000248744	0.00205	0.00341	0.00778	0.00827	0.00972	0.01125	0.01132			1149.36	0.00025	0.00038	0.00121	0.00194	0.00454	0.00481	0.00704	0.00777	0.00918	0.00973	0.00885
	1008.94	0.00021	0.01127	-0.00018	-0.000288744	0.00212	0.00329	0.00782	0.00842	0.00972	0.01128	0.0114			1145.5	0.00046	0.00042	0.00131	0.00194	0.00469	0.00483	0.00707	0.00782	0.00928	0.00981	0.0089
															1141.64	0.00058	0.00046	0.00136	0.00193	0.00476	0.00493	0.00714	0.00787	0.00934	0.00978	0.00901
															1137.79	0.00066	0.00042	0.00134	0.00186	0.00485	0.00496	0.00726	0.00791	0.00938	0.00978	0.00917
															1133.93	0.00059	0.0003	0.00124	0.00175	0.00497	0.0048	0.00739	0.00784	0.00928	0.00985	0.00904
															1130.07	0.00037	0.00016	0.00108	0.00167	0.00491	0.00455	0.0074	0.00764	0.00899	0.00984	0.00864
															1126.21	0.00028	0.00016	0.00107	0.00167	0.00487	0.00453	0.0073	0.00761	0.00882	0.00983	0.00847
															1122.36	0.00045	0.00027	0.0012	0.00174	0.00508	0.00475	0.00719	0.00784	0.00889	0.00991	0.0086
															1118.5	0.00063	0.00025	0.00123	0.00174	0.00526	0.00491	0.00717	0.00808	0.00894	0.00996	0.0088
															1114.64	0.00063	0.00016	0.00124	0.00172	0.0053	0.00501	0.00731	0.00832	0.00906	0.00995	0.00914
															1110.79	0.00054	0.0002	0.00126	0.00181	0.0054	0.00515	0.00757	0.00851	0.00941	0.01007	0.00962
															1106.93	0.00048	0.00034	0.00122	0.00196	0.0055	0.00532	0.00784	0.00857	0.00986	0.01038	0.00996
															1103.07	0.00039	0.00038	0.00114	0.00201	0.00545	0.00548	0.00799	0.0086	0.01015	0.01066	0.01001
															1099.22	0.00019	0.00028	0.00107	0.002	0.00533	0.00552	0.00798	0.00868	0.01021	0.01076	0.00986
															1095.36	-3e-05	0.00013	0.00101	0.00202	0.00523	0.00547	0.00794	0.00877	0.01021	0.01077	0.00982
															1091.5	-9e-05	4e-05	0.00105	0.00202	0.00519	0.00557	0.00801	0.00891	0.01035	0.01089	0.01003
															1087.65	4e-05	7e-05	0.00112	0.00206	0.00523	0.00586	0.00814	0.00912	0.01054	0.01113	0.0103
															1083.79	0.00021	0.00021	0.00108	0.00221	0.00534	0.00609	0.00823	0.00933	0.01069	0.01127	0.01046
															1079.93	0.00028	0.00031	0.00106	0.00237	0.00542	0.0062	0.00833	0.00945	0.01081	0.01128	0.01051
															1076.07	0.00029	0.00028	0.00118	0.00248	0.00546	0.00635	0.00846	0.00957	0.011	0.01139	0.01056
															1072.22	0.00034	0.00031	0.00139	0.00258	0.0055	0.00655	0.00863	0.00973	0.01121	0.01161	0.0107
															1068.36	0.00034	0.00042	0.00156	0.00273	0.00554	0.00671	0.0088	0.00979	0.01139	0.01179	0.01093
															1064.5	0.00025	0.00044	0.00155	0.00284	0.00553	0.00678	0.00892	0.00976	0.01147	0.01187	0.01106
															1060.65	0.00017	0.00037	0.00147	0.00286	0.00553	0.0068	0.00898	0.00976	0.01144	0.01186	0.01106
															1056.79	9e-05	0.00028	0.00144	0.00282	0.00556	0.0068	0.00899	0.00983	0.01138	0.01184	0.011
															1052.93	5e-05	0.00025	0.00142	0.00276	0.00557	0.00678	0.00901	0.00989	0.01138	0.01182	0.01096
															1049.08	7e-05	0.00027	0.00138	0.00274	0.00552	0.00677	0.00906	0.00992	0.01145	0.01182	0.01094
															1045.22	2e-05	0.00026	0.00133	0.00271	0.00543	0.00678	0.00902	0.00986	0.01145	0.01181	0.01092
															1041.36	-0.0001	0.00019	0.00132	0.00266	0.00533	0.0068	0.00889	0.00974	0.01139	0.01175	0.0109
															1037.51	-0.00017	0.00019	0.00135	0.00265	0.00527	0.00682	0.00883	0.00963	0.01137	0.01174	0.01093
															1033.65	-0.00017	0.00027	0.00137	0.0027	0.00526	0.00679	0.00889	0.00959	0.01137	0.01179	0.01095
															1029.79	-0.00016	0.00031	0.00133	0.00272	0.00533	0.0067	0.00893	0.0096	0.01132	0.01183	0.0109
															1025.94	-0.00012	0.00029	0.00131	0.00273	0.00546	0.00668	0.00893	0.00967	0.01127	0.01182	0.01085
															1022.08	0	0.00024	0.00137	0.00281	0.00562	0.00681	0.00895	0.0098	0.01127	0.01183	0.01087
															1018.22	0.00016	0.00023	0.00146	0.00293	0.00577	0.00695	0.00899	0.0099	0.01126	0.01193	0.01094
															1014.36	0.00022	0.0002	0.00145	0.0029	0.0058	0.00693	0.009	0.00985	0.01122	0.01202	0.01089
															1010.51	0.00017	0.00018	0.00135	0.00269	0.00564	0.00671	0.00894	0.00967	0.01114	0.01195	0.01072
															1006.65	5e-05	0.00029	0.0013	0.00252	0.00545	0.00649	0.00891	0.00955	0.01104	0.01179	0.01073
															1002.79	4e-05	0.00043	0.00137	0.00247	0.00546	0.00637	0.00899	0.00965	0.01104	0.01173	0.01099
															998.937	0.00015	0.00038	0.0014	0.00241	0.00567	0.00632	0.00913	0.00983	0.01113	0.0118	0.01117

## Sheet: Figure 5
Figure 5b-up
	Current density (mA cm-2)	Na+	error bar	K+	error bar	Cs+	error bar
	50	15.7418	3.03742	59.4739	4.05584	77.3025	2.02853
	100	15.1824	2.31536	61.982	3.70141	70.1523	2.51322
	150	13.852	3.15784	63.941	3.14858	59.6342	3.63525
	200	14.932	2.50685	44.5412	2.15825	30.3649	2.25264
Figure 5b-down	Na+						K+						Cs+
	Current density (mA cm-2)	H2 FE	error bar	Ethylene FE	error bar		Current density (mA cm-2)	H2 FE	error bar	Ethylene FE	error bar		Current density (mA cm-2)	H2 FE	error bar	Ethylene FE	error bar
	50	1.00824	0.31038	30.1195	2.11085		50	0.45064	0.40495	4.63593	1.43869		50	0.46965	0.25638	1.11649	0.73748
	100	1.30824	0.30184	34.1195	2.1206		100	0.65064	0.42567	6.63593	1.42629		100	0.66965	0.28469	2.11649	0.70647
	150	1.37143	0.21413	39.5262	2.50585		150	0.8068	0.37364	10.4103	2.16735		150	2.30327	0.41849	4.60918	1.13685
	200	3.66453	0.21785	40.2607	3.21085		200	1.87001	0.53556	15.6433	1.21357		200	2.43266	0.30475	17.3865	2.15848
Figure 5c	K+/Cs+ ratio	H2 FE	Ethylene FE	Ethanol FE	Aceate FE
	K+ only	0.8068	10.4103	21.8234	63.941
	5 K+:1 Cs+	0.27083	1.68163	23.2212	72.1802
	2 K+:1 Cs+	0.16598	2.03526	20.0868	75.0198
	1 K+:1 Cs+	0.214363	2.10854	25.7215	67.0602
	Cs+ only	2.30327	4.60918	29.864	59.6342
Figure 5d	Cd-Cu				Cu
	Cell potential	Aceate partial current density (mA cm-2)	H2 partial current density (mA cm-2)	Ethylene partial current density (mA cm-2)	Cell potential	Aceate partial current density (mA cm-2)	H2 partial current density (mA cm-2)	Ethylene partial current density (mA cm-2)
	-1.94	-70.9623	-0.17865	-0.86042	-2.12	-41.6343	-5.27	-17.6
	-2.01	-112.53	-0.24896	-3.05289	-2.23	-55.1733	-11.565	-35.115
	-2.09	-133.151	-0.76099	-6.87141	-2.38	-65.895	-16.76	-52.46
	-2.15	-145.094	-2.19715	-16.2377	-2.43	-81.2131	-26.95	-77.35
Figure 5e	Current density (mA cm-2)	Cu EE	Cd-Cu EE
	100	15.2397	28.3849
	150	12.7995	28.9679
	200	10.7425	24.7189
	250	10.3739	20.9475
Figure 5f	Acetate FE	C2+ FE	SPCC
flow fate 12	66.0392	89.0384	90.3
flow fate 30	70.1975	92.0174	51.2
Figure 5g	This work	Ref.7	Ref.13	Ref.19	Ref.20	Ref.33
Acetate FE (%)	75.0198	48	50	70	61	44.6
Energy efficiency (%)	28.9679	N/A	18	13.3	15	11.5
C2+ FE (%)	97.1419	70	80	95	70	93.6
SPCC (%)	90.3	9.2	7.4	9.4	50	68
H2 FE (%)	0.16598	17	15	14	8	7
Figure 5h	Time	Potential	Time	Acetate FE	H2 FE
	0.07183	-2.03857	0.2	70.3049	0.13029
	0.08527	-2.00562	1	71.406	0.17252
	0.09872	-2.00592	4	72.5286	0.24253
	0.11216	-2.00531	8	73.2746	0.45628
	0.1256	-2.00623	16	72.9058	1.13738
	0.13905	-2.00592	18	71.1936	1.34655
	0.15249	-2.00531	19.5	72.1285	1.57668
	0.16594	-2.00592
	0.17938	-2.00531
	0.19283	-2.00562
	0.20627	-2.00531
	0.21972	-2.00623
	0.23316	-2.00562
	0.2466	-2.00592
	0.26005	-2.00592
	0.27349	-2.00653
	0.28694	-2.00562
	0.30038	-2.00439
	0.31383	-1.99646
	0.32727	-1.99524
	0.34072	-1.99524
	0.35416	-1.99554
	0.3676	-1.99188
	0.38105	-1.9928
	0.39449	-1.99249
	0.40794	-1.99219
	0.42138	-1.9928
	0.43483	-1.99341
	0.44827	-1.9928
	0.46172	-1.9931
	0.47516	-1.99341
	0.4886	-1.99402
	0.50205	-1.9931
	0.51549	-1.99371
	0.52894	-1.9928
	0.54238	-1.99341
	0.55583	-1.99341
	0.56927	-1.99432
	0.58272	-1.99402
	0.59616	-1.99402
	0.6096	-1.99371
	0.62305	-1.99371
	0.63649	-1.99432
	0.64994	-1.99463
	0.66338	-1.99493
	0.67683	-1.99493
	0.69027	-1.99463
	0.70372	-1.99524
	0.71716	-1.99524
	0.7306	-1.99554
	0.74405	-1.99524
	0.75749	-1.99646
	0.77094	-1.99554
	0.78438	-1.99554
	0.79783	-1.99524
	0.81127	-1.99646
	0.82472	-1.99585
	0.83816	-1.99585
	0.8516	-1.99585
	0.86505	-1.99615
	0.87849	-1.99615
	0.89194	-1.99646
	0.90538	-1.99585
	0.91883	-1.99677
	0.93227	-1.99646
	0.94572	-1.99677
	0.95916	-1.99707
	0.9726	-1.99707
	0.98605	-1.99738
	0.99949	-1.99677
	1.01294	-1.99646
	1.02638	-1.99768
	1.03983	-1.99738
	1.05327	-1.99677
	1.06672	-1.99738
	1.08016	-1.99738
	1.0936	-1.9986
	1.10705	-1.99799
	1.12049	-1.9989
	1.13394	-1.9986
	1.14738	-1.9989
	1.16083	-1.9989
	1.17427	-1.9989
	1.18772	-1.99951
	1.20116	-1.9989
	1.2146	-2.00012
	1.22805	-1.99982
	1.24149	-1.99982
	1.25494	-1.99951
	1.26838	-2.00073
	1.28183	-2.00043
	1.29527	-2.00012
	1.30872	-2.00073
	1.32216	-2.00073
	1.3356	-2.00134
	1.34905	-2.00104
	1.36249	-2.00104
	1.37594	-2.00195
	1.38938	-2.00134
	1.40283	-2.00134
	1.41627	-2.00165
	1.42972	-2.00195
	1.44316	-2.00195
	1.4566	-2.00226
	1.47005	-2.00195
	1.48349	-2.00287
	1.49694	-2.00256
	1.51038	-2.00256
	1.52383	-2.00348
	1.53727	-2.00287
	1.55072	-2.00378
	1.56416	-2.00409
	1.5776	-2.00409
	1.59105	-2.0047
	1.60449	-2.00409
	1.61794	-2.00378
	1.63138	-2.00409
	1.64483	-2.00378
	1.65827	-2.005
	1.67172	-2.0047
	1.68516	-2.005
	1.6986	-2.00562
	1.71205	-2.00562
	1.72549	-2.00592
	1.73894	-2.00592
	1.75238	-2.00592
	1.76583	-2.00592
	1.77927	-2.00623
	1.79272	-2.00684
	1.80616	-2.00684
	1.8196	-2.00714
	1.83305	-2.00745
	1.84649	-2.00775
	1.85994	-2.00775
	1.87338	-2.00775
	1.88683	-2.00806
	1.90027	-2.00745
	1.91372	-2.00836
	1.92716	-2.00867
	1.9406	-2.00958
	1.95405	-2.00836
	1.96749	-2.00897
	1.98094	-2.00958
	1.99438	-2.00836
	2.00783	-2.00867
	2.02127	-2.00928
	2.03472	-2.01019
	2.04816	-2.01019
	2.0616	-2.00989
	2.07505	-2.0108
	2.08849	-2.0108
	2.10194	-2.01019
	2.11538	-2.00928
	2.12883	-2.00928
	2.14227	-2.00897
	2.15572	-2.00989
	2.16916	-2.00958
	2.1826	-2.00958
	2.19605	-2.01019
	2.20949	-2.01019
	2.22294	-2.01019
	2.23638	-2.01111
	2.24983	-2.0108
	2.26327	-2.0108
	2.27672	-2.01141
	2.29016	-2.01172
	2.3036	-2.01172
	2.31705	-2.01202
	2.33049	-2.01172
	2.34394	-2.01202
	2.35738	-2.01233
	2.37083	-2.01294
	2.38427	-2.01263
	2.39772	-2.01385
	2.41116	-2.01294
	2.4246	-2.01263
	2.43805	-2.01355
	2.45149	-2.01355
	2.46494	-2.01355
	2.47838	-2.01416
	2.49183	-2.01385
	2.50527	-2.01416
	2.51872	-2.01416
	2.53216	-2.01508
	2.5456	-2.01447
	2.55905	-2.01477
	2.57249	-2.01447
	2.58594	-2.01508
	2.59938	-2.01508
	2.61283	-2.01477
	2.62627	-2.01569
	2.63972	-2.01538
	2.65316	-2.01599
	2.6666	-2.01599
	2.68005	-2.0166
	2.69349	-2.01599
	2.70694	-2.0166
	2.72038	-2.0163
	2.73383	-2.01691
	2.74727	-2.01599
	2.76072	-2.01721
	2.77416	-2.01691
	2.7876	-2.0166
	2.80105	-2.01721
	2.81449	-2.01752
	2.82794	-2.01843
	2.84138	-2.01782
	2.85483	-2.01843
	2.86827	-2.01813
	2.88172	-2.01813
	2.89516	-2.01935
	2.9086	-2.01904
	2.92205	-2.01874
	2.93549	-2.01935
	2.94894	-2.01935
	2.96238	-2.01996
	2.97583	-2.01996
	2.98927	-2.02026
	3.00272	-2.01935
	3.01616	-2.01965
	3.0296	-2.01935
	3.04305	-2.01965
	3.05649	-2.01996
	3.06994	-2.01996
	3.08338	-2.02026
	3.09683	-2.01996
	3.11027	-2.01996
	3.12372	-2.02057
	3.13716	-2.02057
	3.1506	-2.02026
	3.16405	-2.02118
	3.17749	-2.02057
	3.19094	-2.02148
	3.20438	-2.02148
	3.21783	-2.02179
	3.23127	-2.02179
	3.24472	-2.02209
	3.25816	-2.02271
	3.2716	-2.02209
	3.28505	-2.02271
	3.29849	-2.02332
	3.31194	-2.0224
	3.32538	-2.02301
	3.33883	-2.02271
	3.35227	-2.02332
	3.36572	-2.02301
	3.37916	-2.02332
	3.3926	-2.02332
	3.40605	-2.02301
	3.41949	-2.02332
	3.43294	-2.02362
	3.44638	-2.02393
	3.45983	-2.02332
	3.47327	-2.02301
	3.48672	-2.02454
	3.50016	-2.02423
	3.5136	-2.02454
	3.52705	-2.02515
	3.54049	-2.02454
	3.55394	-2.02576
	3.56738	-2.02545
	3.58083	-2.02545
	3.59427	-2.02576
	3.60772	-2.02545
	3.62116	-2.02515
	3.6346	-2.02637
	3.64805	-2.02545
	3.66149	-2.02576
	3.67494	-2.02637
	3.68838	-2.02606
	3.70183	-2.02606
	3.71527	-2.02667
	3.72872	-2.02667
	3.74216	-2.02667
	3.7556	-2.02667
	3.76905	-2.02667
	3.78249	-2.02728
	3.79594	-2.02698
	3.80938	-2.02759
	3.82283	-2.02667
	3.83627	-2.02698
	3.84972	-2.02789
	3.86316	-2.02759
	3.8766	-2.02728
	3.89005	-2.0282
	3.90349	-2.02789
	3.91694	-2.0285
	3.93038	-2.0282
	3.94383	-2.0282
	3.95727	-2.02881
	3.97072	-2.02911
	3.98416	-2.0285
	3.9976	-2.02911
	4.01105	-2.0285
	4.02449	-2.02881
	4.03794	-2.02972
	4.05138	-2.02942
	4.06483	-2.03033
	4.07827	-2.02942
	4.09172	-2.03033
	4.10516	-2.03033
	4.1186	-2.03064
	4.13205	-2.03033
	4.14549	-2.03033
	4.15894	-2.03033
	4.17238	-2.03094
	4.18583	-2.03033
	4.19927	-2.03033
	4.21272	-2.03064
	4.22616	-2.03064
	4.2396	-2.03064
	4.25305	-2.03064
	4.26649	-2.03094
	4.27994	-2.03064
	4.29338	-2.03125
	4.30683	-2.03094
	4.32027	-2.03156
	4.33372	-2.03125
	4.34716	-2.03217
	4.3606	-2.03217
	4.37405	-2.03156
	4.38749	-2.03186
	4.40094	-2.03156
	4.41438	-2.03125
	4.42783	-2.03186
	4.44127	-2.03217
	4.45472	-2.03186
	4.46816	-2.03217
	4.4816	-2.03247
	4.49505	-2.03247
	4.50849	-2.03247
	4.52194	-2.03308
	4.53538	-2.03278
	4.54883	-2.03278
	4.56227	-2.03278
	4.57572	-2.03339
	4.58916	-2.03247
	4.6026	-2.03369
	4.61605	-2.03339
	4.62949	-2.03369
	4.64294	-2.034
	4.65638	-2.0343
	4.66983	-2.03339
	4.68327	-2.03369
	4.69672	-2.03369
	4.71016	-2.03369
	4.7236	-2.034
	4.73705	-2.03461
	4.75049	-2.0343
	4.76394	-2.0343
	4.77738	-2.03461
	4.79083	-2.03491
	4.80427	-2.03522
	4.81772	-2.03491
	4.83116	-2.03583
	4.8446	-2.03522
	4.85805	-2.03552
	4.87149	-2.03552
	4.88494	-2.03552
	4.89838	-2.03491
	4.91183	-2.03552
	4.92527	-2.03583
	4.93872	-2.03613
	4.95216	-2.0343
	4.9656	-2.0343
	4.97905	-2.03369
	4.99249	-2.03308
	5.00594	-2.0343
	5.01938	-2.03369
	5.03283	-2.03339
	5.04627	-2.0343
	5.05972	-2.03339
	5.07316	-2.03308
	5.0866	-2.03308
	5.10005	-2.03247
	5.11349	-2.03369
	5.12694	-2.03308
	5.14038	-2.03003
	5.15383	-2.0285
	5.16727	-2.02911
	5.18072	-2.02942
	5.19416	-2.02911
	5.2076	-2.02545
	5.22105	-2.02393
	5.23449	-2.0224
	5.24794	-2.02118
	5.26138	-2.02118
	5.27483	-2.02057
	5.28827	-2.01874
	5.30172	-2.01904
	5.31516	-2.01904
	5.3286	-2.01752
	5.34205	-2.01782
	5.35549	-2.01691
	5.36894	-2.0166
	5.38238	-2.01721
	5.39583	-2.01599
	5.40927	-2.01569
	5.42272	-2.0163
	5.43616	-2.01569
	5.4496	-2.01508
	5.46305	-2.01447
	5.47649	-2.01416
	5.48994	-2.01324
	5.50338	-2.01385
	5.51683	-2.01447
	5.53027	-2.01355
	5.54372	-2.01355
	5.55716	-2.01294
	5.5706	-2.01324
	5.58405	-2.01294
	5.59749	-2.01263
	5.61094	-2.01294
	5.62438	-2.01202
	5.63783	-2.01233
	5.65127	-2.01263
	5.66472	-2.01172
	5.67816	-2.01019
	5.6916	-2.01111
	5.70505	-2.01019
	5.71849	-2.0108
	5.73194	-2.0105
	5.74538	-2.01141
	5.75883	-2.01172
	5.77227	-2.01141
	5.78572	-2.01172
	5.79916	-2.01141
	5.8126	-2.01141
	5.82605	-2.01141
	5.83949	-2.01141
	5.85294	-2.01141
	5.86638	-2.01111
	5.87983	-2.01111
	5.89327	-2.01141
	5.90672	-2.01111
	5.92016	-2.01172
	5.9336	-2.01141
	5.94705	-2.01172
	5.96049	-2.01111
	5.97394	-2.01172
	5.98738	-2.01202
	6.00083	-2.01233
	6.01427	-2.01172
	6.02772	-2.01202
	6.04116	-2.01202
	6.0546	-2.01263
	6.06805	-2.01202
	6.08149	-2.01141
	6.09494	-2.01294
	6.10838	-2.01233
	6.12183	-2.01324
	6.13527	-2.01355
	6.14872	-2.01294
	6.16216	-2.01324
	6.1756	-2.01355
	6.18905	-2.01324
	6.20249	-2.01355
	6.21594	-2.01324
	6.22938	-2.01263
	6.24283	-2.01233
	6.25627	-2.01202
	6.26972	-2.01111
	6.28316	-2.0108
	6.2966	-2.01019
	6.31005	-2.0105
	6.32349	-2.0108
	6.33694	-2.0108
	6.35038	-2.0105
	6.36383	-2.0108
	6.37727	-2.0105
	6.39072	-2.0108
	6.40416	-2.01111
	6.4176	-2.01141
	6.43105	-2.01202
	6.44449	-2.01172
	6.45794	-2.01233
	6.47138	-2.01294
	6.48483	-2.01294
	6.49827	-2.01324
	6.51172	-2.01385
	6.52516	-2.01324
	6.5386	-2.01263
	6.55205	-2.01263
	6.56549	-2.01294
	6.57894	-2.01324
	6.59238	-2.01355
	6.60583	-2.01324
	6.61927	-2.01385
	6.63272	-2.01385
	6.64616	-2.01324
	6.6596	-2.01385
	6.67305	-2.01294
	6.68649	-2.01263
	6.69994	-2.01263
	6.71338	-2.01294
	6.72683	-2.01324
	6.74027	-2.01233
	6.75372	-2.01202
	6.76716	-2.01233
	6.7806	-2.01202
	6.79405	-2.01141
	6.80749	-2.01141
	6.82094	-2.01202
	6.83438	-2.01233
	6.84783	-2.01202
	6.86127	-2.01263
	6.87472	-2.01202
	6.88816	-2.01233
	6.9016	-2.01233
	6.91505	-2.01263
	6.92849	-2.01233
	6.94194	-2.01294
	6.95538	-2.01233
	6.96883	-2.01294
	6.98227	-2.01233
	6.99572	-2.01233
	7.00916	-2.01233
	7.0226	-2.01233
	7.03605	-2.01263
	7.04949	-2.01233
	7.06294	-2.01233
	7.07638	-2.01202
	7.08983	-2.01202
	7.10327	-2.01141
	7.11672	-2.0108
	7.13016	-2.01172
	7.1436	-2.01172
	7.15705	-2.01141
	7.17049	-2.01202
	7.18394	-2.01233
	7.19738	-2.01141
	7.21083	-2.01172
	7.22427	-2.01141
	7.23772	-2.01141
	7.25116	-2.01233
	7.2646	-2.01202
	7.27805	-2.01294
	7.29149	-2.01233
	7.30494	-2.01294
	7.31838	-2.01324
	7.33183	-2.01263
	7.34527	-2.01294
	7.35872	-2.01233
	7.37216	-2.01324
	7.3856	-2.01355
	7.39905	-2.01324
	7.41249	-2.01385
	7.42594	-2.01385
	7.43938	-2.01324
	7.45283	-2.01416
	7.46627	-2.01416
	7.47972	-2.01355
	7.49316	-2.01385
	7.5066	-2.01416
	7.52005	-2.01447
	7.53349	-2.01508
	7.54694	-2.01538
	7.56038	-2.01477
	7.57383	-2.01538
	7.58727	-2.01569
	7.60072	-2.01538
	7.61416	-2.01569
	7.6276	-2.01538
	7.64105	-2.01599
	7.65449	-2.01447
	7.66794	-2.01538
	7.68138	-2.01508
	7.69483	-2.01569
	7.70827	-2.01569
	7.72172	-2.0163
	7.73516	-2.01538
	7.7486	-2.01508
	7.76205	-2.01508
	7.77549	-2.01447
	7.78894	-2.01569
	7.80238	-2.01508
	7.81583	-2.01538
	7.82927	-2.01416
	7.84272	-2.01447
	7.85616	-2.01416
	7.8696	-2.01385
	7.88305	-2.01447
	7.89649	-2.01416
	7.90994	-2.01355
	7.92338	-2.01355
	7.93683	-2.01416
	7.95027	-2.01447
	7.96372	-2.01447
	7.97716	-2.01477
	7.9906	-2.01447
	8.00405	-2.01416
	8.01749	-2.01477
	8.03094	-2.01477
	8.04438	-2.01416
	8.05783	-2.01477
	8.07127	-2.01447
	8.08472	-2.01477
	8.09816	-2.01447
	8.1116	-2.01477
	8.12505	-2.01447
	8.13849	-2.01477
	8.15194	-2.01447
	8.16538	-2.01355
	8.17883	-2.01447
	8.19227	-2.01447
	8.20572	-2.01447
	8.21916	-2.01477
	8.2326	-2.01447
	8.24605	-2.01447
	8.25949	-2.01508
	8.27294	-2.01508
	8.28638	-2.01508
	8.29983	-2.01508
	8.31327	-2.01569
	8.32672	-2.01569
	8.34016	-2.01569
	8.3536	-2.0163
	8.36705	-2.01569
	8.38049	-2.01599
	8.39394	-2.01599
	8.40738	-2.01599
	8.42083	-2.0163
	8.43427	-2.0163
	8.44772	-2.0163
	8.46116	-2.0163
	8.4746	-2.01691
	8.48805	-2.0166
	8.50149	-2.01752
	8.51494	-2.01721
	8.52838	-2.01782
	8.54183	-2.01752
	8.55527	-2.01721
	8.56872	-2.01752
	8.58216	-2.01813
	8.5956	-2.01843
	8.60905	-2.01782
	8.62249	-2.01843
	8.63594	-2.01813
	8.64938	-2.01813
	8.66283	-2.01813
	8.67627	-2.01813
	8.68972	-2.01843
	8.70316	-2.01782
	8.7166	-2.01874
	8.73005	-2.01782
	8.74349	-2.01813
	8.75694	-2.01813
	8.77038	-2.01874
	8.78383	-2.01874
	8.79727	-2.01874
	8.81072	-2.01935
	8.82416	-2.01935
	8.8376	-2.01965
	8.85105	-2.01874
	8.86449	-2.01904
	8.87794	-2.01935
	8.89138	-2.01935
	8.90483	-2.01904
	8.91827	-2.01965
	8.93172	-2.01965
	8.94516	-2.02026
	8.9586	-2.02026
	8.97205	-2.01996
	8.98549	-2.02057
	8.99894	-2.02057
	9.01238	-2.02057
	9.02583	-2.02118
	9.03927	-2.02057
	9.05272	-2.02118
	9.06616	-2.02057
	9.0796	-2.02026
	9.09305	-2.02057
	9.10649	-2.02087
	9.11994	-2.02118
	9.13338	-2.02057
	9.14683	-2.02057
	9.16027	-2.02057
	9.17372	-2.02087
	9.18716	-2.02118
	9.2006	-2.02118
	9.21405	-2.02148
	9.22749	-2.02148
	9.24094	-2.02057
	9.25438	-2.02148
	9.26783	-2.02148
	9.28127	-2.0224
	9.29472	-2.02148
	9.30816	-2.02179
	9.3216	-2.02209
	9.33505	-2.02209
	9.34849	-2.02209
	9.36194	-2.02271
	9.37538	-2.02179
	9.38883	-2.02179
	9.40227	-2.02148
	9.41572	-2.02179
	9.42916	-2.0224
	9.4426	-2.02271
	9.45605	-2.02148
	9.46949	-2.02209
	9.48294	-2.02209
	9.49638	-2.02179
	9.50983	-2.02209
	9.52327	-2.0224
	9.53672	-2.02179
	9.55016	-2.02271
	9.5636	-2.02209
	9.57705	-2.0224
	9.59049	-2.02301
	9.60394	-2.0224
	9.61738	-2.0224
	9.63083	-2.02332
	9.64427	-2.02362
	9.65772	-2.02301
	9.67116	-2.02332
	9.6846	-2.02301
	9.69805	-2.02332
	9.71149	-2.0224
	9.72494	-2.0224
	9.73838	-2.02301
	9.75183	-2.02209
	9.76527	-2.02332
	9.77872	-2.02209
	9.79216	-2.02332
	9.8056	-2.02362
	9.81905	-2.02301
	9.83249	-2.02271
	9.84594	-2.02271
	9.85938	-2.0224
	9.87283	-2.0224
	9.88627	-2.02271
	9.89972	-2.02301
	9.91316	-2.02271
	9.9266	-2.02301
	9.94005	-2.02301
	9.95349	-2.02271
	9.96694	-2.02271
	9.98038	-2.02209
	9.99383	-2.02271
	10.0073	-2.02332
	10.0207	-2.02332
	10.0342	-2.02271
	10.0476	-2.02271
	10.061	-2.0224
	10.0745	-2.02332
	10.0879	-2.02332
	10.1014	-2.02271
	10.1148	-2.02301
	10.1283	-2.02393
	10.1417	-2.02423
	10.1552	-2.02362
	10.1686	-2.02393
	10.1821	-2.02454
	10.1955	-2.02423
	10.2089	-2.02454
	10.2224	-2.02484
	10.2358	-2.02515
	10.2493	-2.02484
	10.2627	-2.02423
	10.2762	-2.02423
	10.2896	-2.02423
	10.3031	-2.02454
	10.3165	-2.02484
	10.3299	-2.02484
	10.3434	-2.02484
	10.3568	-2.02454
	10.3703	-2.02515
	10.3837	-2.02454
	10.3972	-2.02484
	10.4106	-2.02515
	10.424	-2.02454
	10.4375	-2.02454
	10.4509	-2.02454
	10.4644	-2.02484
	10.4778	-2.02393
	10.4913	-2.02423
	10.5047	-2.02393
	10.5182	-2.02362
	10.5316	-2.02454
	10.545	-2.02393
	10.5585	-2.02362
	10.5719	-2.02423
	10.5854	-2.02301
	10.5988	-2.02332
	10.6123	-2.02362
	10.6257	-2.02362
	10.6392	-2.02362
	10.6526	-2.02332
	10.6661	-2.02362
	10.6795	-2.02362
	10.6929	-2.02362
	10.7064	-2.02393
	10.7198	-2.02393
	10.7333	-2.02393
	10.7467	-2.02362
	10.7602	-2.02332
	10.7736	-2.02301
	10.7871	-2.02393
	10.8005	-2.02362
	10.8139	-2.02362
	10.8274	-2.02454
	10.8408	-2.02393
	10.8543	-2.02301
	10.8677	-2.02393
	10.8812	-2.02362
	10.8946	-2.02362
	10.908	-2.02362
	10.9215	-2.02332
	10.9349	-2.02301
	10.9484	-2.02301
	10.9618	-2.02301
	10.9753	-2.02301
	10.9887	-2.02301
	11.0022	-2.02423
	11.0156	-2.02301
	11.029	-2.02393
	11.0425	-2.02393
	11.0559	-2.02423
	11.0694	-2.02362
	11.0828	-2.02393
	11.0963	-2.02393
	11.1097	-2.02393
	11.1232	-2.02332
	11.1366	-2.02362
	11.1501	-2.02393
	11.1635	-2.02393
	11.1769	-2.02393
	11.1904	-2.02423
	11.2038	-2.02423
	11.2173	-2.02423
	11.2307	-2.02454
	11.2442	-2.02393
	11.2576	-2.02454
	11.2711	-2.02484
	11.2845	-2.02484
	11.2979	-2.02454
	11.3114	-2.02484
	11.3248	-2.02484
	11.3383	-2.02393
	11.3517	-2.02515
	11.3652	-2.02484
	11.3786	-2.02484
	11.392	-2.02576
	11.4055	-2.02545
	11.4189	-2.02515
	11.4324	-2.02515
	11.4458	-2.02545
	11.4593	-2.02515
	11.4727	-2.02545
	11.4862	-2.02545
	11.4996	-2.02576
	11.513	-2.02545
	11.5265	-2.02576
	11.5399	-2.02515
	11.5534	-2.02545
	11.5668	-2.02606
	11.5803	-2.02637
	11.5937	-2.02637
	11.6072	-2.02667
	11.6206	-2.02606
	11.6341	-2.02637
	11.6475	-2.02637
	11.6609	-2.02637
	11.6744	-2.02637
	11.6878	-2.02667
	11.7013	-2.02606
	11.7147	-2.02698
	11.7282	-2.02637
	11.7416	-2.02728
	11.7551	-2.02667
	11.7685	-2.02789
	11.7819	-2.02698
	11.7954	-2.02759
	11.8088	-2.02728
	11.8223	-2.02759
	11.8357	-2.02698
	11.8492	-2.02728
	11.8626	-2.0282
	11.876	-2.02789
	11.8895	-2.02759
	11.9029	-2.02759
	11.9164	-2.02789
	11.9298	-2.0285
	11.9433	-2.0285
	11.9567	-2.02728
	11.9702	-2.0282
	11.9836	-2.0285
	11.997	-2.02789
	12.0105	-2.0282
	12.0239	-2.02789
	12.0374	-2.02881
	12.0508	-2.02881
	12.0643	-2.0282
	12.0777	-2.02881
	12.0912	-2.0285
	12.1046	-2.0282
	12.1181	-2.02881
	12.1315	-2.0282
	12.1449	-2.0285
	12.1584	-2.02881
	12.1718	-2.0285
	12.1853	-2.02911
	12.1987	-2.02881
	12.2122	-2.02911
	12.2256	-2.02881
	12.2391	-2.02881
	12.2525	-2.0285
	12.2659	-2.02881
	12.2794	-2.02881
	12.2928	-2.02881
	12.3063	-2.02881
	12.3197	-2.02942
	12.3332	-2.02911
	12.3466	-2.02942
	12.36	-2.03003
	12.3735	-2.03033
	12.3869	-2.03033
	12.4004	-2.02942
	12.4138	-2.02972
	12.4273	-2.02972
	12.4407	-2.03033
	12.4542	-2.02972
	12.4676	-2.02972
	12.481	-2.03003
	12.4945	-2.03064
	12.5079	-2.03003
	12.5214	-2.02972
	12.5348	-2.03033
	12.5483	-2.03064
	12.5617	-2.03064
	12.5752	-2.03064
	12.5886	-2.03064
	12.6021	-2.03033
	12.6155	-2.03094
	12.6289	-2.03033
	12.6424	-2.03156
	12.6558	-2.03125
	12.6693	-2.03156
	12.6827	-2.03125
	12.6962	-2.03156
	12.7096	-2.03125
	12.7231	-2.03125
	12.7365	-2.03094
	12.7499	-2.03125
	12.7634	-2.03125
	12.7768	-2.03094
	12.7903	-2.03125
	12.8037	-2.03094
	12.8172	-2.03156
	12.8306	-2.03156
	12.844	-2.03156
	12.8575	-2.03125
	12.8709	-2.03125
	12.8844	-2.03156
	12.8978	-2.03186
	12.9113	-2.03186
	12.9247	-2.03156
	12.9382	-2.03156
	12.9516	-2.03186
	12.965	-2.03247
	12.9785	-2.03156
	12.9919	-2.03186
	13.0054	-2.03186
	13.0188	-2.03217
	13.0323	-2.03247
	13.0457	-2.03278
	13.0592	-2.03278
	13.0726	-2.03278
	13.0861	-2.03278
	13.0995	-2.03247
	13.1129	-2.03308
	13.1264	-2.03339
	13.1398	-2.03278
	13.1533	-2.03217
	13.1667	-2.03308
	13.1802	-2.03339
	13.1936	-2.03369
	13.2071	-2.03278
	13.2205	-2.03308
	13.2339	-2.03339
	13.2474	-2.03308
	13.2608	-2.03278
	13.2743	-2.03339
	13.2877	-2.03308
	13.3012	-2.03308
	13.3146	-2.03278
	13.328	-2.03369
	13.3415	-2.03369
	13.3549	-2.03308
	13.3684	-2.03339
	13.3818	-2.03369
	13.3953	-2.03308
	13.4087	-2.0343
	13.4222	-2.034
	13.4356	-2.03369
	13.449	-2.03369
	13.4625	-2.03461
	13.4759	-2.034
	13.4894	-2.03339
	13.5028	-2.034
	13.5163	-2.034
	13.5297	-2.034
	13.5432	-2.03308
	13.5566	-2.03308
	13.5701	-2.03339
	13.5835	-2.0343
	13.5969	-2.0343
	13.6104	-2.0343
	13.6238	-2.03369
	13.6373	-2.034
	13.6507	-2.034
	13.6642	-2.03369
	13.6776	-2.034
	13.6911	-2.03339
	13.7045	-2.0343
	13.7179	-2.034
	13.7314	-2.03491
	13.7448	-2.03339
	13.7583	-2.03461
	13.7717	-2.03339
	13.7852	-2.034
	13.7986	-2.0343
	13.812	-2.03339
	13.8255	-2.03461
	13.8389	-2.0343
	13.8524	-2.03461
	13.8658	-2.034
	13.8793	-2.034
	13.8927	-2.034
	13.9062	-2.034
	13.9196	-2.03461
	13.933	-2.03461
	13.9465	-2.03491
	13.9599	-2.03491
	13.9734	-2.03522
	13.9868	-2.03552
	14.0003	-2.03461
	14.0137	-2.03522
	14.0272	-2.03522
	14.0406	-2.03552
	14.0541	-2.03613
	14.0675	-2.03583
	14.0809	-2.03522
	14.0944	-2.03552
	14.1078	-2.03491
	14.1213	-2.03461
	14.1347	-2.03583
	14.1482	-2.03491
	14.1616	-2.03522
	14.1751	-2.03522
	14.1885	-2.03522
	14.2019	-2.03522
	14.2154	-2.0343
	14.2288	-2.03522
	14.2423	-2.03552
	14.2557	-2.03583
	14.2692	-2.03491
	14.2826	-2.03613
	14.296	-2.03552
	14.3095	-2.03552
	14.3229	-2.03613
	14.3364	-2.03522
	14.3498	-2.03552
	14.3633	-2.03613
	14.3767	-2.03583
	14.3902	-2.03613
	14.4036	-2.03644
	14.417	-2.03613
	14.4305	-2.03552
	14.4439	-2.03613
	14.4574	-2.03613
	14.4708	-2.03613
	14.4843	-2.03583
	14.4977	-2.03644
	14.5112	-2.03583
	14.5246	-2.03613
	14.5381	-2.03644
	14.5515	-2.03644
	14.5649	-2.03644
	14.5784	-2.03705
	14.5918	-2.03644
	14.6053	-2.03705
	14.6187	-2.03674
	14.6322	-2.03644
	14.6456	-2.03705
	14.6591	-2.03705
	14.6725	-2.03735
	14.6859	-2.03735
	14.6994	-2.03705
	14.7128	-2.03674
	14.7263	-2.03705
	14.7397	-2.03735
	14.7532	-2.03766
	14.7666	-2.03796
	14.78	-2.03735
	14.7935	-2.03705
	14.8069	-2.03766
	14.8204	-2.03735
	14.8338	-2.03735
	14.8473	-2.03735
	14.8607	-2.03796
	14.8742	-2.03705
	14.8876	-2.03705
	14.901	-2.03705
	14.9145	-2.03735
	14.9279	-2.03735
	14.9414	-2.03705
	14.9548	-2.03674
	14.9683	-2.03735
	14.9817	-2.03674
	14.9952	-2.03766
	15.0086	-2.03735
	15.0221	-2.03705
	15.0355	-2.03735
	15.0489	-2.03705
	15.0624	-2.03705
	15.0758	-2.03674
	15.0893	-2.03674
	15.1027	-2.03735
	15.1162	-2.03796
	15.1296	-2.03796
	15.1431	-2.03766
	15.1565	-2.03735
	15.1699	-2.03827
	15.1834	-2.03857
	15.1968	-2.03735
	15.2103	-2.03857
	15.2237	-2.03766
	15.2372	-2.03796
	15.2506	-2.03827
	15.264	-2.03766
	15.2775	-2.03766
	15.2909	-2.03857
	15.3044	-2.03796
	15.3178	-2.03827
	15.3313	-2.03857
	15.3447	-2.03796
	15.3582	-2.03827
	15.3716	-2.03888
	15.385	-2.03857
	15.3985	-2.03857
	15.4119	-2.03827
	15.4254	-2.03888
	15.4388	-2.03857
	15.4523	-2.03918
	15.4657	-2.03888
	15.4792	-2.03918
	15.4926	-2.03918
	15.5061	-2.0401
	15.5195	-2.0401
	15.5329	-2.03888
	15.5464	-2.03857
	15.5598	-2.03949
	15.5733	-2.03918
	15.5867	-2.03979
	15.6002	-2.03949
	15.6136	-2.03949
	15.6271	-2.03949
	15.6405	-2.0401
	15.6539	-2.03949
	15.6674	-2.03918
	15.6808	-2.03949
	15.6943	-2.03949
	15.7077	-2.0401
	15.7212	-2.03979
	15.7346	-2.03979
	15.748	-2.0401
	15.7615	-2.0401
	15.7749	-2.04071
	15.7884	-2.04071
	15.8018	-2.04041
	15.8153	-2.0401
	15.8287	-2.04071
	15.8422	-2.04041
	15.8556	-2.04071
	15.869	-2.0401
	15.8825	-2.04041
	15.8959	-2.04041
	15.9094	-2.04132
	15.9228	-2.04102
	15.9363	-2.04041
	15.9497	-2.04071
	15.9632	-2.04071
	15.9766	-2.04041
	15.9901	-2.04041
	16.0035	-2.04102
	16.0169	-2.04041
	16.0304	-2.04071
	16.0438	-2.04071
	16.0573	-2.04071
	16.0707	-2.04102
	16.0842	-2.04102
	16.0976	-2.04071
	16.111	-2.04132
	16.1245	-2.04132
	16.1379	-2.04102
	16.1514	-2.04102
	16.1648	-2.04132
	16.1783	-2.04224
	16.1917	-2.04163
	16.2052	-2.04102
	16.2186	-2.04193
	16.2321	-2.04132
	16.2455	-2.04163
	16.2589	-2.04102
	16.2724	-2.04193
	16.2858	-2.04163
	16.2993	-2.04102
	16.3127	-2.04132
	16.3262	-2.04193
	16.3396	-2.04163
	16.353	-2.04193
	16.3665	-2.04132
	16.3799	-2.04163
	16.3934	-2.04193
	16.4068	-2.04193
	16.4203	-2.04163
	16.4337	-2.04163
	16.4472	-2.04193
	16.4606	-2.04193
	16.474	-2.04193
	16.4875	-2.04224
	16.5009	-2.04132
	16.5144	-2.04254
	16.5278	-2.04224
	16.5413	-2.04193
	16.5547	-2.04193
	16.5682	-2.04224
	16.5816	-2.04254
	16.5951	-2.04285
	16.6085	-2.04224
	16.6219	-2.04285
	16.6354	-2.04285
	16.6488	-2.04193
	16.6623	-2.04254
	16.6757	-2.04254
	16.6892	-2.04254
	16.7026	-2.04315
	16.716	-2.04346
	16.7295	-2.04285
	16.7429	-2.04254
	16.7564	-2.04224
	16.7698	-2.04346
	16.7833	-2.04315
	16.7967	-2.04285
	16.8102	-2.04315
	16.8236	-2.04346
	16.8371	-2.04315
	16.8505	-2.04315
	16.8639	-2.04346
	16.8774	-2.04376
	16.8908	-2.04346
	16.9043	-2.04346
	16.9177	-2.04376
	16.9312	-2.04468
	16.9446	-2.04315
	16.9581	-2.04437
	16.9715	-2.04346
	16.9849	-2.04376
	16.9984	-2.04376
	17.0118	-2.04407
	17.0253	-2.04437
	17.0387	-2.04346
	17.0522	-2.04437
	17.0656	-2.04407
	17.079	-2.04407
	17.0925	-2.04437
	17.1059	-2.04437
	17.1194	-2.04498
	17.1328	-2.04407
	17.1463	-2.04407
	17.1597	-2.04407
	17.1732	-2.04498
	17.1866	-2.04437
	17.2001	-2.04437
	17.2135	-2.04468
	17.2269	-2.04498
	17.2404	-2.04529
	17.2538	-2.04468
	17.2673	-2.04529
	17.2807	-2.04529
	17.2942	-2.04529
	17.3076	-2.04559
	17.321	-2.04498
	17.3345	-2.04468
	17.3479	-2.04529
	17.3614	-2.04559
	17.3748	-2.04529
	17.3883	-2.04529
	17.4017	-2.04529
	17.4152	-2.04529
	17.4286	-2.04529
	17.442	-2.0459
	17.4555	-2.04559
	17.4689	-2.04559
	17.4824	-2.04529
	17.4958	-2.04651
	17.5093	-2.0462
	17.5227	-2.0459
	17.5362	-2.0459
	17.5496	-2.04559
	17.5631	-2.0459
	17.5765	-2.04651
	17.5899	-2.0462
	17.6034	-2.04651
	17.6168	-2.04681
	17.6303	-2.0459
	17.6437	-2.04651
	17.6572	-2.04651
	17.6706	-2.04681
	17.684	-2.04651
	17.6975	-2.04651
	17.7109	-2.04712
	17.7244	-2.04712
	17.7378	-2.04681
	17.7513	-2.04712
	17.7647	-2.04681
	17.7782	-2.04712
	17.7916	-2.04742
	17.8051	-2.04681
	17.8185	-2.04742
	17.8319	-2.04742
	17.8454	-2.04742
	17.8588	-2.04773
	17.8723	-2.04712
	17.8857	-2.04681
	17.8992	-2.04742
	17.9126	-2.04712
	17.9261	-2.04742
	17.9395	-2.04712
	17.9529	-2.04681
	17.9664	-2.04803
	17.9798	-2.04681
	17.9933	-2.04773
	18.0067	-2.04773
	18.0202	-2.04773
	18.0336	-2.04773
	18.047	-2.04742
	18.0605	-2.04742
	18.0739	-2.04834
	18.0874	-2.04834
	18.1008	-2.04773
	18.1143	-2.04742
	18.1277	-2.04834
	18.1412	-2.04803
	18.1546	-2.04834
	18.1681	-2.04773
	18.1815	-2.04803
	18.1949	-2.04803
	18.2084	-2.04834
	18.2218	-2.04773
	18.2353	-2.04803
	18.2487	-2.04834
	18.2622	-2.04865
	18.2756	-2.04865
	18.289	-2.04834
	18.3025	-2.04834
	18.3159	-2.04865
	18.3294	-2.04834
	18.3428	-2.04834
	18.3563	-2.04865
	18.3697	-2.04895
	18.3832	-2.04895
	18.3966	-2.04865
	18.41	-2.04773
	18.4235	-2.04895
	18.4369	-2.04895
	18.4504	-2.04895
	18.4638	-2.04895
	18.4773	-2.04834
	18.4907	-2.04834
	18.5042	-2.04865
	18.5176	-2.04865
	18.5311	-2.04742
	18.5445	-2.04803
	18.5579	-2.04834
	18.5714	-2.04834
	18.5848	-2.04803
	18.5983	-2.04865
	18.6117	-2.04865
	18.6252	-2.04834
	18.6386	-2.04865
	18.652	-2.04865
	18.6655	-2.04834
	18.6789	-2.04895
	18.6924	-2.04865
	18.7058	-2.04895
	18.7193	-2.04895
	18.7327	-2.04865
	18.7462	-2.04956
	18.7596	-2.04895
	18.7731	-2.04895
	18.7865	-2.04895
	18.7999	-2.04865
	18.8134	-2.04926
	18.8268	-2.04926
	18.8403	-2.04865
	18.8537	-2.04895
	18.8672	-2.04865
	18.8806	-2.04895
	18.8941	-2.04926
	18.9075	-2.04895
	18.9209	-2.04926
	18.9344	-2.04926
	18.9478	-2.04956
	18.9613	-2.04956
	18.9747	-2.04865
	18.9882	-2.04926
	19.0016	-2.04926
	19.015	-2.04926
	19.0285	-2.04956
	19.0419	-2.04926
	19.0554	-2.04956
	19.0688	-2.05017
	19.0823	-2.04956
	19.0957	-2.04926
	19.1092	-2.04956
	19.1226	-2.04987
	19.1361	-2.04956
	19.1495	-2.05048
	19.1629	-2.04926
	19.1764	-2.05017
	19.1898	-2.04956
	19.2033	-2.04956
	19.2167	-2.05017
	19.2302	-2.05048
	19.2436	-2.04987
	19.257	-2.05017
	19.2705	-2.05017
	19.2839	-2.04987
	19.2974	-2.04956
	19.3108	-2.04987
	19.3243	-2.05017
	19.3377	-2.05017
	19.3512	-2.04987
	19.3646	-2.05017
	19.3781	-2.04987
	19.3915	-2.05017
	19.4049	-2.05048
	19.4184	-2.05017
	19.4318	-2.04926
	19.4453	-2.05017
	19.4587	-2.05048
	19.4722	-2.04926
	19.4856	-2.05017
	19.4991	-2.04987
	19.5125	-2.04987
	19.5259	-2.04987
	19.5394	-2.04956
	19.5528	-2.05048
	19.5663	-2.05078
	19.5797	-2.05048
	19.5932	-2.05078
	19.6066	-2.05017
	19.62	-2.05017
	19.6335	-2.05048
	19.6469	-2.04956
	19.6604	-2.05017
	19.6738	-2.05017
	19.6873	-2.05048
	19.7007	-2.05017
	19.7142	-2.05078
	19.7276	-2.05078
	19.7411	-2.05048
	19.7545	-2.05048
	19.7679	-2.05017
	19.7814	-2.05078
	19.7948	-2.05078
	19.8083	-2.05048
	19.8217	-2.05078
	19.8352	-2.05048
	19.8486	-2.05078
	19.862	-2.05109
	19.8755	-2.05109
	19.8889	-2.05109
	19.9024	-2.05078
	19.9158	-2.05078
	19.9293	-2.05109
	19.9427	-2.05139
	19.9562	-2.0517
	19.9696	-2.05139
	19.983	-2.05109
	19.9965	-2.05139
	20.0099	-2.052
	20.0234	-2.05078

## Sheet: Figure 6
	Figure 6b	1 atm					4 bar					8 bar
		Current density (mA cm-2)	Ethanol FE	Acetate FE	Ethylene FE		Current density (mA cm-2)	Ethanol FE	Acetate FE	Ethylene FE		Current density (mA cm-2)	Ethanol FE	Acetate FE	Ethylene FE
		150	20.0868	74.0198	2.03526		150	10.6505	77.5875	1.52357		150	6.82586	85.9353	0.77286
		200	16.2917	66.5755	3.43571		200	18.1857	68.9364	2.22336		200	10.7486	77.8184	1.43574
		250	18.7483	58.0377	6.49509		250	16.7846	66.3564	3.19638		250	11.7029	71.2604	4.03387
	Figure 6c
		Electrolyzer, catalyst, membrane cost	14.82
		Input chemicals	171
		Electricity	86.68
		Separation and electrolyte recovery	145.39
		Installation	21.97
		Balance of plant	10.98
		Other operational cost	8.48
